# Supplementary material for: Carcinoembryonic antigen-expressing oncolytic measles virus derivative in recurrent glioblastoma: a phase 1 trial
Source: Nat Commun. 2024 Jan 12;15:493. doi: 10.1038/s41467-023-43076-7 (PMC10786937; doi:10.1038/s41467-023-43076-7)
Supplement: Supplementary file 4 — Supplementary Data 1 [file 41467_2023_43076_MOESM4_ESM.csv]

geneid	pt.01	pt.02	pt.03	pt.04	pt.05	pt.06	pt.07	pt.08	pt.09	pt.10	pt.11	pt.12	pt.13
HLA-A	4049.69	2895.05	7666.97	5175.08	6754.57	18813.83	8505.7	1290.72	3205.4	7640.02	2524.56	3214.44	5177.7
HLA-B	2522.46	2248.96	6172.72	3951.15	4212.94	16753.88	6710.22	432.12	2092.3	4779.14	4020.86	4754.12	4599.63
HLA-C	2451.66	2092.62	4865.73	4364.29	4175.21	8166.79	3860.05	394.5	2281.32	3200.02	2203.24	3844.31	3804.56
HLA-E	1261.57	530.83	3445.13	2589.1	1388.8	7505.71	3213.58	204.54	1972.75	2906.36	1203.31	2136.66	1411.55
HLA-G	338.49	98.51	774.75	267.44	724.06	1256.98	744.34	144.35	324.92	660.51	202.17	126.67	312.69
IFI27	186.77	125.63	358.68	805.59	237.86	986.45	354.72	141.53	507.48	1757.58	326.87	538.19	121.73
IFI35	116.65	117.65	181.59	126.95	123.85	302.75	115.24	43.73	106.83	265.26	127.84	213.46	68.79
IFI6	211.05	232.51	263.86	292.44	467.55	734.61	323.7	115.2	615.72	1373.42	264.52	364.62	435.07
IFIT1	41.8	68.2	125.17	171	72.72	167.97	204.58	82.29	210.22	832.27	171	115.48	81.81
IFIT3	47.2	33.1	108.72	56.7	72.72	131.58	51.96	23.98	74.52	606.94	43.91	62.29	48.82
IRF1	45.85	18.74	170.62	31.7	97.87	202.41	112.76	29.62	113.29	340.99	65.49	160.27	72.26
IRF2	380.96	243.68	352.41	353.16	227.8	410.96	291.44	138.71	248.99	304.05	135.03	322.63	221.55
IRF9	575.83	604.22	900.12	1368.74	981.4	1262.88	678.58	559.08	762.73	1746.49	1031.85	977.7	708.49
ISG15	78.22	195.82	248.19	200.76	321.69	535.89	126.41	121.78	360.46	852.58	341.25	269.44	341.33
MX1	161.15	446.28	493.45	536.51	513.65	1197.95	431.65	158.46	816.04	2682.88	789.66	622.17	452.43
MX2	1	4.39	137.71	66.23	50.92	134.53	90.43	3.29	42.21	200.62	29.52	14.7	13.24
OAS1	138.23	106.49	246.63	259.1	146.49	537.86	145.02	41.85	255.45	619.87	149.42	151.87	175.55
OAS2	24.27	15.55	134.58	123.38	53.44	223.06	105.31	21.16	105.21	174.76	40.32	34.29	63.58
OAS3	217.12	522.86	197.26	161.47	242.89	546.72	138.82	101.09	218.3	346.53	208.17	191.06	423.79
OASL	1	1.6	15.48	1.19	1	14.51	1.24	1	5.05	60.26	5.55	2.8	1
SOCS1	31.02	15.55	60.92	72.18	55.12	301.76	47	11.76	40.59	108.28	25.93	70.69	42.75
STAT2	1349.22	644.1	1850.58	1386.6	1916.08	1829.52	1502.48	675.69	1337.85	2804.78	770.48	711.75	1384.64
adar	2026.19	2582.37	2120.13	2264.07	1776.92	2235.8	2466.6	1794.79	2423.48	2038.31	2369.89	2483.79	2259.56
ddx60	180.03	503.71	205.88	282.92	212.71	294.88	210.79	232.75	248.99	621.72	162.61	266.65	218.08
PKR	585.27	329.83	404.12	456.74	417.25	597.87	467.64	435.88	686.8	701.14	385.62	294.64	340.46
NOS2A	72.82	1.6	234.09	40.03	363.6	96.16	14.73	5.17	30.9	1.85	10.34	6.3	1353.39
Sp100	176.66	66.6	473.08	348.4	283.96	571.31	394.43	19.28	205.37	390.85	102.66	398.22	149.51
trim25	245.44	462.23	260.73	285.3	257.98	328.32	189.69	259.08	252.22	372.39	214.16	263.85	208.53
A2M	4479.2	1880.45	11466.47	6913.36	9484.82	8061.53	6761.1	1649.02	4321.72	6304.7	4019.66	6114.64	1574.73
ABCB1	308.82	152.75	277.19	643.67	172.47	272.25	346.03	77.58	97.13	56.56	54.7	378.62	132.15
ABCF1	517.84	387.26	484.05	362.69	377.01	417.84	357.2	449.99	371.77	289.27	296.89	146.27	409.9
ABL1	306.79	433.52	679.94	544.85	579.87	628.37	528.44	836.5	877.43	667.89	416.79	420.61	590.44
ADA	156.43	2.79	83.65	169.81	24.94	77.47	75.54	14.58	30.9	67.64	40.32	45.49	59.24
ADORA2A	26.97	29.91	39.77	36.46	35.84	45.01	19.7	33.38	32.51	1.85	15.14	39.89	14.97
AGK	445.02	299.52	487.18	272.2	405.51	430.63	362.17	234.63	358.85	256.03	203.37	241.45	327.44
AICDA	1	1.6	1	1.19	1	1	1.24	3.29	1.62	1.15	4.35	2.8	1
AIRE	10.79	1.6	21.74	4.32	15.72	12.54	19.7	4.23	1.62	6.7	7.94	48.29	12.37
AKT3	1476.66	1548.63	1018.44	1300.88	477.6	627.38	2300.33	1254.99	990.52	1205.35	899.97	1053.28	791.81
ALAS1	279.15	151.15	208.23	313.87	134.75	229.95	300.12	232.75	158.52	340.99	242.94	258.25	158.19
ALCAM	741.03	1119.49	585.13	988.94	263.85	447.36	600.4	1367.84	279.69	1053.9	85.88	308.64	83.54
AMBP	1	1.6	5.29	1.19	1	3.69	6.05	1	1.82	1.85	12.74	2.8	8.03
AMICA1	4.72	10.77	178.46	61.46	16.56	100.1	184.73	13.64	29.28	259.72	6.74	129.47	14.97
AMMECR1L	377.59	309.09	342.22	394.83	370.31	297.83	261.66	301.4	399.24	294.81	224.95	182.66	290.12
ANP32B	1003.99	559.55	1014.52	1068.71	840.58	1064.16	906.89	626.79	1357.24	1624.6	997.08	826.53	356.09
ANXA1	2976.92	709.5	5353.11	3545.16	1660.4	7829.36	5006.57	256.26	9497.85	6967.74	2339.92	7615.13	2023.47
APOBEC3B	19.55	4.39	6.07	3.13	4.82	19.43	8.53	2.35	11.51	1.85	4.35	3.5	12.37
APOBEC3C	115.3	12.36	237.22	128.14	122.18	360.79	312.53	22.1	93.9	272.65	45.11	221.85	54.03
APOE	20347.57	9153.36	11386.54	21488.66	5622.07	18040.61	8237.68	938.07	8904.96	27115.8	7057.82	12139	10629.47
APP	9076.4	6289.82	9160.44	6930.03	7070.6	9103.31	10585.32	9636.92	7302.36	11405.89	5061.56	9672.71	7088.99
ARG1	1	1.6	17.83	1.19	6.5	1	4.81	1	1.82	1.85	1.2	2.8	1
ARG2	39.11	28.32	42.12	25.75	25.78	66.65	71.81	84.17	56.75	47.33	18.73	14.7	29.73
ATF1	186.1	100.1	192.56	187.67	152.36	204.37	159.91	180.09	231.22	202.47	54.7	48.29	209.4
ATF2	707.31	376.09	583.56	554.37	575.68	667.72	707.11	470.68	770.81	701.14	396.41	308.64	455.04
ATG10	143.62	45.86	171.4	116.23	86.97	118.79	159.91	98.27	210.22	172.92	51.11	59.49	47.09
ATG12	24.27	13.96	56.22	31.7	46.73	26.32	50.72	35.27	48.67	19.62	27.13	14.7	15.84
ATG16L1	226.56	206.99	238.79	150.76	195.11	192.57	351	244.04	245.76	250.49	66.69	151.87	161.66
ATG5	270.38	152.75	222.34	180.52	200.98	238.8	344.79	248.74	253.84	294.81	127.84	107.08	162.53
ATG7	325	162.32	534.98	416.26	435.69	494.58	486.25	180.09	291	544.15	211.77	423.41	253.67
ATM	4.72	1.6	6.07	1.19	1	1	1.24	3.29	3.43	1.85	5.55	1	1
AXL	427.49	186.25	867.21	672.24	273.9	812.33	451.5	71	476.78	499.82	250.13	543.79	177.28
BATF	1	1.6	20.96	1.19	5.66	19.43	4.81	3.29	14.74	3	11.54	11.9	8.03
BAX	738.33	317.06	1319.32	805.59	1043.44	1057.28	911.85	482.9	841.89	861.82	934.74	1750.34	882.95
BCL10	375.57	243.68	574.16	259.1	390.42	581.15	409.32	176.33	363.69	438.87	330.46	389.82	400.35
BCL2	339.16	208.58	297.56	380.54	250.43	448.34	302.61	158.46	284.53	420.41	215.36	333.83	205.06
BCL2L1	1610.84	462.23	1799.65	1169.91	644.42	1274.68	1301.47	534.63	1164.99	2191.6	649.39	2335.42	887.29
BCL6	1074.12	1055.68	1479.96	1009.18	805.37	1347.48	686.02	360.65	1148.84	1061.29	795.66	1030.89	774.45
BID	28.32	12.36	57	40.03	35.84	34.19	34.59	93.57	35.74	3	7.94	14.7	20.18
BIRC5	439.63	998.25	114.99	98.37	339.29	164.04	86.7	211.12	95.52	10.39	403.6	34.29	277.97
BLK	1	1.6	1	1.19	1	1.72	1.24	1	1.62	1.85	1	14.7	3.69
BLNK	51.24	1.6	51.52	146	36.67	155.19	49.48	1	89.06	8.54	5.55	70.69	11.5
BMI1	242.06	262.82	322.63	287.68	227.8	393.25	373.33	572.24	415.39	516.45	149.42	165.87	379.52
BST1	56.64	138.39	104.8	48.37	81.94	62.71	96.63	31.5	35.74	113.82	130.24	11.9	11.5
BST2	98.44	45.86	314.8	273.39	504.43	1072.03	565.66	12.7	307.15	132.29	235.75	496.2	373.45
BTK	56.64	25.13	162.79	150.76	57.63	207.32	107.8	17.4	82.59	73.18	17.53	149.07	47.96
BTLA	1	1.6	9.99	1.19	1	1	13.49	1	1.82	1.15	1.95	2.8	1
C1QA	333.09	387.26	2830.03	1555.67	895.06	3328.74	2172.53	111.44	827.35	1245.98	338.86	2184.25	300.54
C1QB	1213.69	1033.35	9744.2	5287	3276.59	11632.51	6331.77	278.83	2491.34	2381.84	1052.24	5467.98	878.61
C1QBP	1190.09	384.07	868.78	1319.93	1013.26	985.46	1338.69	1194.8	908.12	830.42	1196.11	1299.63	1028.77
C1R	785.53	293.13	2858.24	1300.88	1818.84	1835.42	2550.98	94.51	1656.11	3866.76	563.06	823.73	833.48
C1S	304.1	106.49	1067.8	337.68	392.1	490.64	731.93	32.44	337.85	1388.19	194.98	238.65	143.43
C2	55.29	33.1	298.34	166.24	156.55	498.51	244.29	18.34	71.28	352.07	48.71	205.06	41.88
C3	587.97	96.91	2895.07	3921.38	1196	6039.93	2248.22	8.93	2303.94	3929.56	350.85	1949.1	405.56
C3AR1	192.84	49.06	588.26	400.79	197.62	922.5	468.88	20.22	213.45	486.89	93.07	367.42	62.71
C4B	2432.78	1180.11	1603.76	6540.7	1193.49	5272.62	2228.37	265.67	1891.98	2773.38	2477.8	969.3	987.98
C4BPA	1	1.6	1	1.19	1.47	1	1.24	1	1.62	1.85	1.2	6.3	1
C5	30.34	165.51	55.44	100.75	87.81	84.36	84.22	57.84	139.14	117.51	65.49	37.09	32.33
C6	4.72	9.17	13.12	5.51	8.17	14.51	4.81	4.23	27.67	557.08	16.34	14.7	14.97
C7	30.34	95.32	330.47	55.51	156.55	75.5	449.02	1	11.51	259.72	15.14	39.89	1.95
C8A	1	1.6	1	1.19	1	1	1.24	1	1.62	1.85	1.2	2.8	1
C8B	1	1.6	3.72	1.19	1	1	1.24	1	5.05	6.7	1	2.8	1
C8G	5.39	7.58	84.43	32.89	9.85	16.48	13.49	3.29	9.9	8.54	17.53	20.3	14.1
C9	1	1.2	3.72	3.13	1	8.61	1.24	1	1	1.85	1.2	2.8	1
CAMP	2.7	1.6	12.34	1	3.98	1.72	6.05	1	5.05	17.78	3.15	2.8	1
CARD11	24.27	4.39	149.46	81.7	41.7	109.93	92.91	1	32.51	62.1	51.11	76.28	33.2
CARD9	64.06	13.96	121.26	162.67	123.02	239.79	95.39	22.1	71.28	52.87	30.72	165.87	37.54
CASP1	153.73	1.6	144.76	123.38	102.9	371.61	111.52	11.76	143.98	139.67	67.89	171.46	47.09
CASP10	7.42	1.6	35.06	28.13	12.36	28.28	18.46	1	14.74	12.24	4.35	2.8	1
CASP3	336.46	288.35	358.68	243.63	369.47	429.65	327.42	152.82	187.6	182.15	304.09	289.04	285.78
CASP8	109.91	42.67	382.97	200.76	225.29	334.23	287.72	14.58	135.91	196.93	93.07	196.66	106.98
CC2D1B	31.69	53.84	35.06	30.51	35	40.09	24.66	15.52	43.82	23.32	17.53	2.8	54.9
CCL1	1	1.6	1	1.19	4.82	1	1.24	1	5.05	1.85	1.2	2.8	1
CCL11	1	1.6	1	1.19	1	1	3.57	1	1.62	1.15	1	11.9	1
CCL13	1	1.6	1	1.19	2.31	1	1.24	1	1.62	30.71	1.2	2.8	1
CCL14	6.07	7.58	172.97	7.89	12.36	8.61	38.31	7.05	26.05	1.15	11.54	1	9.76
CCL15	1	1.6	1	1.93	1	1	1.24	1	1	1.85	1.2	2.8	1
CCL16	1	1.6	5.29	1.19	1	1	1.24	2.35	1.62	1.85	1.2	2.8	1
CCL17	1	2.79	3.72	1.93	3.14	18.45	1.24	1	11.51	1.85	3.15	11.9	1
CCL18	1	1.6	53.87	1.19	20.75	1	25.9	1.41	1.82	113.82	1.2	2.8	1
CCL19	4.72	1.6	4.51	5.51	1	1	8.53	1	6.66	1.85	5.55	6.3	1
CCL2	156.43	55.44	1374.96	125.76	451.62	3098.54	1070.68	66.3	882.28	4154.88	663.77	2609.76	111.32
CCL20	8.09	1.6	129.88	1.19	26.62	216.18	115.24	1	145.6	51.02	25.93	109.88	9.76
CCL21	1	1.6	2.15	1.19	1	1	1.24	1	1.62	1.85	1.95	2.8	1
CCL22	1	9.17	6.86	1	1	6.64	1.24	1	1.62	4.85	5.55	2.8	2.82
CCL23	1	1.6	1	1.19	1	1	1.24	1	1.62	3	1.2	2.8	1
CCL24	1	7.58	7.64	4.32	3.98	12.54	7.29	3.29	3.43	17.78	1.2	2.8	1
CCL25	1	1.6	13.12	1.19	6.5	1	9.77	1	1	8.54	3.15	2.8	1
CCL26	1	1.6	39.77	1.93	13.2	2.71	25.9	1	1.62	1.15	1.95	2.8	1
CCL27	1	1.6	1	1.19	7.33	8.61	1.24	1	1.62	1.85	3.15	2.8	1
CCL28	1	1.6	6.86	1.19	1.47	1	1.24	1	1.62	8.54	1.2	2.8	1
CCL3	57.99	12.36	1919.53	30.51	110.44	303.73	84.22	40.91	124.6	588.48	65.49	202.26	23.65
CCL3L1	65.4	9.17	2676.46	26.94	103.74	401.12	112.76	28.68	274.84	754.7	52.3	272.24	21.92
CCL4	35.74	21.94	1973.6	23.37	73.56	281.1	123.93	20.22	79.36	383.47	76.28	146.27	14.1
CCL5	1	1.6	154.95	69.8	60.98	114.85	178.52	1	26.05	108.28	36.72	135.07	14.1
CCL7	1	1.6	1	1.19	1	1	1.24	1	1.62	14.08	1.2	2.8	1
CCL8	1	1.6	46.82	1.19	4.82	23.36	1.09	1	17.97	108.28	4.35	11.9	3.69
CCND3	634.49	238.89	389.24	393.64	235.34	302.75	590.48	331.5	232.84	259.72	169.8	126.67	146.91
CCR1	27.65	18.74	201.18	111.47	103.74	294.88	104.07	26.8	110.06	438.87	11.54	93.08	41.01
CCR2	1	1.6	38.2	1.19	1	27.3	4.81	2.35	13.13	3	1	48.29	1
CCR3	1	1.6	2.94	1.19	1	4.67	1.24	1	3.43	1.85	1.2	2.8	1
CCR4	1	1.6	8.42	1.19	2.31	8.61	6.05	1	1.62	1.85	4.35	2.8	1
CCR5	8.09	1.6	64.84	40.03	10.69	140.43	37.07	1	37.36	23.32	3.15	25.89	1
CCR6	1	1.6	1	7.89	9.01	3.69	13.49	2.35	9.9	1.85	7.94	17.5	12.37
CCR7	1	1.6	11.56	1.19	1	1	1.24	1	1.62	1.15	1.2	2.8	1
CCR9	1	1.6	1	1.19	1	1	1.24	1	1.62	1.85	1.2	2.8	1
CCRL2	18.21	1.6	131.44	50.75	44.22	97.14	68.09	9.87	32.51	80.57	11.54	39.89	27.99
CD14	294.66	178.27	2785.37	675.81	745.85	3966.21	1280.38	152.82	606.02	1523.02	358.04	1352.82	234.57
CD160	1	1.6	1	1.19	1	1	1.24	1	1.62	1.85	1.2	2.8	1
CD163	305.45	409.59	8774.93	153.14	1388.8	4982.41	4121.86	131.19	1384.7	2828.79	282.5	916.11	419.45
CD164	1215.04	637.72	1184.55	1265.16	1014.94	1876.74	1405.7	346.54	1699.73	1369.72	455.15	731.35	976.69
CD180	18.21	1.6	112.64	76.94	41.7	87.31	44.51	20.22	42.21	95.35	17.53	123.87	29.73
CD19	2.02	5.98	9.21	10.27	1	21.4	19.7	4.23	16.36	10.39	6.74	62.29	24.52
CD1A	3.37	1.6	3.72	1.19	1	5.66	7.29	1	14.74	1.85	7.94	2.8	2.82
CD1B	1	1.6	1	1.19	1	1	1.24	1	1.62	1.85	1.2	2.8	1
CD1C	1	1.6	6.07	1.19	1	1	1.24	1	1.62	3	1	2.8	1
CD1D	2.02	1.6	36.63	1.19	5.66	25.33	25.9	1	13.13	1.15	1.2	9.1	1
CD1E	1	1.6	1	1.19	1	1	1.24	1	1.62	1.85	1.2	2.8	1
CD2	1	1.6	17.83	1.19	1	1.72	23.42	1	1.62	8.54	1.2	2.8	1
CD200	165.87	139.99	133.79	124.57	154.03	129.61	197.14	217.71	135.91	285.58	125.44	107.08	88.75
CD207	16.86	1.6	5.29	1.93	1	1	11.01	21.16	3.43	8.54	1.95	2.8	1
CD209	1	1.6	20.18	7.89	3.14	1	12.25	4.23	9.9	8.54	1.2	2.8	1
CD22	1	1.6	48.39	465.08	35	2.71	164.87	10.81	1.62	557.08	1.2	14.7	1
CD244	1	1.6	1	1.19	1	11.56	1.24	1	1.62	1.15	1.2	2.8	1
CD247	2.02	2.79	36.63	10.27	4.82	12.54	40.79	1	9.9	8.54	5.55	2.8	5.42
CD27	1	1.6	13.12	1.19	1	3.69	23.42	1	1.62	4.85	1.2	2.8	1
CD274	32.37	1.6	28.8	1.19	23.26	133.54	4.81	1	1.62	56.56	5.55	149.07	1
CD276	1078.16	948.8	1153.99	572.23	1087.86	1300.26	954.04	386.04	780.5	1325.4	748.9	1117.67	856.91
CD28	1	1.6	19.39	1.19	4.82	1	9.77	1.41	1.62	1.85	3.15	2.8	1
CD33	6.07	4.39	55.44	34.08	14.88	71.57	48.24	1	24.43	21.47	4.35	20.3	7.16
CD34	50.57	37.89	183.16	66.23	65.18	92.23	104.07	42.79	37.36	23.32	41.51	504.6	48.82
CD36	24.95	74.58	784.93	68.61	107.09	105.01	168.6	137.77	93.9	99.04	48.71	115.48	34.94
CD37	34.39	1.6	107.94	81.7	26.62	99.11	73.05	1	34.13	1.85	12.74	87.48	8.03
CD38	43.15	25.13	58.57	193.62	50.09	119.77	96.63	14.58	202.14	128.59	93.07	53.89	86.15
CD3D	1	1.6	47.6	1.19	1	27.3	40.79	1	1.62	19.62	3.15	6.3	1
CD3E	1	1.6	29.58	11.46	1.47	18.45	50.72	1	8.28	19.62	1.2	6.3	1
CD3EAP	110.58	96.91	114.2	115.04	139.78	98.13	65.61	43.73	105.21	38.09	78.68	143.47	135.62
CD3G	1	2.79	19.39	1.19	1	1	19.7	3.29	3.43	3	1.2	2.8	1
CD4	122.72	90.53	779.45	418.64	305.76	1164.51	565.66	78.52	261.92	294.81	200.98	672.56	113.05
CD40	16.86	18.74	163.57	151.95	55.95	153.22	117.72	24.92	63.21	76.88	15.14	101.48	13.24
CD40LG	1	1.6	4.51	5.51	4.82	7.62	9.77	4.23	3.43	1.85	19.93	23.1	14.97
CD44	2873.08	1834.18	8329.87	6182.33	3525.55	10382.17	4927.16	500.77	5260.34	9599.6	7899.49	17357.13	2144.12
CD46	784.86	932.84	1216.68	1038.95	881.65	1081.87	1111.62	1002.95	725.57	1776.05	235.75	546.59	937.63
CD47	1332.37	802.03	1255.07	1448.51	1056.01	1155.65	2137.79	877.88	1048.68	2536.98	1018.67	1260.44	795.28
CD48	6.07	1.6	38.98	10.27	14.88	99.11	63.13	1.41	32.51	86.11	4.35	67.89	9.76
CD5	2.7	1.2	31.93	1.19	4.82	40.09	39.55	1	1.62	1.15	17.53	9.1	7.16
CD53	330.39	68.2	1403.17	849.64	480.12	1780.33	1078.12	66.3	606.02	551.54	120.65	678.16	244.99
CD55	8.77	5.98	37.42	26.94	14.88	20.41	60.65	38.09	17.97	100.89	1.95	31.49	1
CD58	332.42	147.96	411.17	306.73	240.37	444.41	260.42	13.64	386.31	320.67	173.4	191.06	261.48
CD59	1866.39	1403.45	3152.86	3913.05	2095.47	2957.87	4420.9	900.45	2465.49	5842.97	2004.21	4880.1	882.08
CD6	1.35	1.6	31.15	6.7	3.14	22.38	12.25	1	19.59	6.7	1	39.89	8.9
CD63	5772.46	2196.31	7721.04	3377.28	6242.39	6626.25	6756.13	1025.52	4575.36	7551.37	5754.56	12864.05	3821.92
CD68	213.07	111.27	1538.72	546.04	627.65	896.93	1054.55	139.65	341.08	869.21	340.05	1252.04	255.4
CD7	6.74	12.36	31.15	10.27	10.69	36.15	14.73	2.35	8.28	6.7	12.74	6.3	5.42
CD70	1	1.6	1	1.19	1	1	19.7	1	1.62	1.85	7.94	2.8	1
CD74	4684.18	2585.56	14219.13	11440.01	4499.62	27586.85	12266.63	576.95	4822.53	7822.86	3956.12	10067.43	1620.73
CD79A	31.69	10.77	48.39	42.42	26.62	56.81	32.11	3.29	34.13	38.09	27.13	62.29	30.6
CD79B	18.21	31.51	20.18	32.89	29.13	34.19	63.13	20.22	22.82	27.01	34.32	65.09	23.65
CD80	2.7	1.6	15.48	1.19	10.69	6.64	3.57	1	5.05	28.86	5.55	2.8	1
CD81	17433.36	6237.18	10179.07	18662.18	6026.95	11886.32	10106.36	2917.64	6879.09	12667.34	2857.87	6005.46	5532.71
CD83	180.03	132.01	632.92	194.81	146.49	531.96	256.7	16.46	192.45	250.49	204.57	378.62	151.25
CD84	155.76	60.22	819.41	507.94	211.87	649.02	472.6	31.5	206.99	658.66	71.49	233.05	99.17
CD86	45.18	9.17	157.3	136.47	56.79	231.92	143.78	9.87	126.21	69.49	28.33	93.08	22.78
CD8A	1	1.2	34.28	7.89	5.66	8.61	84.22	5.17	3.43	27.01	4.35	1	1
CD8B	2.02	1.6	7.64	11.46	8.17	1	13.49	1	1.62	8.54	1.2	20.3	1
CD9	2368.05	1685.82	3172.45	3465.39	2165.04	2243.67	1952.9	997.31	3207.01	3920.32	1428.71	1436.8	3249.06
CD96	1	1.6	38.2	1.19	11.53	31.23	29.62	1	1.82	23.32	7.94	6.3	1
CD97	1038.38	256.44	627.44	366.26	430.66	476.87	400.63	133.07	423.47	200.62	372.43	389.82	369.98
CD99	8438.54	4603.6	16172.55	4783.38	6877.8	17529.07	5485.53	429.3	6110.1	7220.77	1760.82	4622.55	7236.55
CDH1	130.13	28.32	22.53	18.6	35.84	23.36	40.79	3.29	6.66	80.57	34.32	14.7	34.94
CDH5	121.37	61.82	356.33	159.09	169.12	257.49	169.84	86.05	121.37	91.65	54.7	163.07	221.55
CDK1	235.32	200.61	86.78	41.22	183.37	145.35	39.55	246.86	72.9	8.54	190.18	1	173.81
CDKN1A	705.29	162.32	719.12	536.51	366.95	1541.28	981.34	440.59	397.62	603.25	281.31	669.76	598.25
CEACAM1	1	1.6	1	1.19	1	41.07	2.33	1	9.9	4.85	5.55	2.8	1
CEACAM6	1	1.6	1	1.19	1	1	1.24	1	1.62	1.85	1.2	2.8	1
CEACAM8	2.02	12.36	9.21	5.51	8.17	6.64	6.05	6.11	1	6.7	9.14	6.3	10.63
CEBPB	728.22	149.56	2095.84	619.86	588.26	1797.05	1712.18	96.39	1559.18	1240.44	398.8	1095.27	514.93
CFB	24.27	10.77	65.62	20.98	35	255.53	360.92	9.87	98.75	270.8	43.91	62.29	23.65
CFD	8.09	1.6	133.79	29.32	41.7	89.27	123.93	8.93	40.59	150.75	19.93	101.48	4.56
CFI	186.1	170.3	597.66	717.48	283.96	810.36	1244.39	40.91	467.09	1672.62	509.11	767.74	100.9
CFP	1	26.72	23.31	1.93	15.72	5.66	6.05	3.29	9.9	1.85	6.74	14.7	3.69
CHIT1	12.81	1.6	29.58	20.98	6.5	41.07	54.44	3.29	16.36	115.66	6.74	31.49	20.18
CHUK	285.22	497.33	429.2	387.69	278.93	318.49	388.22	290.12	236.07	381.62	349.65	401.02	172.08
CKLF	784.86	514.88	636.84	511.51	535.45	794.62	581.79	280.71	559.17	359.46	358.04	515.79	488.02
CLEC4A	48.55	7.58	166.7	42.42	78.59	147.32	107.8	29.62	116.52	84.27	69.09	121.08	42.75
CLEC4C	2.02	4.39	16.26	1.93	15.72	6.64	18.46	3.29	21.2	25.16	1.95	11.9	1.08
CLEC5A	171.27	1.6	313.23	16.22	273.9	201.42	147.5	1	428.32	268.96	60.7	123.87	139.09
CLEC6A	1	1.6	1	1.19	1	1	1.24	1.41	1.62	1.85	1.2	2.8	1
CLEC7A	60.01	4.39	328.9	112.66	58.47	348	111.52	2.35	126.21	387.16	23.53	56.69	1.95
CLU	106.54	1.2	67.19	66.23	56.79	143.38	61.89	13.64	64.82	145.21	25.93	76.28	24.52
CMA1	1	1.6	1	1.19	3.14	1	1.24	1	1.62	1.85	1.2	2.8	1
CMKLR1	246.11	71.39	607.85	288.87	216.06	582.13	351	45.61	166.6	171.07	42.71	221.85	44.48
CNOT10	233.97	104.89	212.15	140.04	241.21	205.36	207.06	297.64	226.37	232.02	191.38	107.08	139.96
CNOT4	711.36	355.35	567.1	474.6	494.37	526.06	472.6	412.37	683.57	490.59	344.85	314.24	429.87
COG7	473.34	420.76	401.77	347.21	457.49	322.42	323.7	661.58	383.08	368.69	313.68	269.44	347.41
COL3A1	461.88	661.65	18308.54	576.99	5996.77	6211.11	18108.44	607.04	950.13	1692.93	1414.32	3751.93	984.5
COLEC12	61.36	13.96	113.42	276.96	31.64	77.47	146.26	12.7	50.28	359.46	51.11	65.09	21.05
CR1	8.77	1.6	267	60.27	43.38	84.36	204.58	46.55	16.36	449.96	9.14	56.69	1.95
CR2	1	4.39	1	1.93	14.04	1	1.24	1	6.66	10.39	5.55	2.8	1.95
CREB1	726.87	669.62	587.48	659.14	598.32	640.17	537.12	378.52	777.27	464.73	287.3	294.64	631.24
CREB5	857	1963.4	450.35	472.22	1013.26	801.5	343.55	244.98	673.87	570.01	636.2	487.8	545.31
CREBBP	82.26	60.22	58.57	90.04	41.7	49.92	51.96	76.64	63.21	27.01	41.51	20.3	46.22
CRP	1	1.6	1	1.19	1	1	1.24	1	1	1.85	1.2	2.8	1
CSF1	219.81	77.77	592.96	297.2	257.14	802.49	280.27	39.03	326.54	542.3	281.31	602.58	212.87
CSF1R	147.67	34.7	346.14	467.46	139.78	574.26	267.86	4.23	160.14	73.18	36.72	277.84	37.54
CSF2	1	1.6	1	1.19	1	1	1.24	1	1.62	1.85	1.2	2.8	1
CSF2RB	78.89	63.41	314.01	175.76	149	366.69	221.95	28.68	114.9	184	91.87	395.42	67.05
CSF3	1	1.6	1	1.19	1	1	1.24	1	1	1.85	1.2	2.8	1
CSF3R	128.11	28.32	598.45	434.12	135.59	364.72	324.94	19.28	179.52	305.9	49.91	258.25	74.86
CT45A1	28.99	2.79	6.07	81.7	12.36	10.58	1.09	1	1.62	1.85	1.2	2.8	1
CTAG1B	3.37	7.58	2.94	11.46	5.66	17.46	8.53	11.76	19.59	12.24	21.13	51.09	10.63
CTAGE1	1	1.6	1	1.19	1	1	1.24	4.23	1.62	1.85	1.2	6.3	1
CTCFL	1	1.6	1	1.19	1	1.72	1.24	1	1.82	1.85	1.2	2.8	2.82
CTLA4	1	1.6	20.96	1.19	1	19.43	40.79	1	1.62	1.85	5.55	2.8	1
CTSG	1	1.6	6.86	1.19	1	1	6.05	1	5.05	15.93	1.2	2.8	1
CTSH	186.1	76.17	755.94	563.9	297.38	825.11	446.54	55.01	365.31	1312.47	131.44	244.25	80.94
CTSL	293.98	77.77	1335.78	332.92	586.58	891.03	909.37	213.94	698.11	1537.79	217.76	624.97	269.29
CTSS	325	147.96	2316.02	1072.28	662.02	2672.58	1651.38	152.82	898.43	1249.67	162.61	854.52	265.82
CTSW	1	1.6	9.21	3.13	1	4.67	6.05	1	3.43	1.85	1	2.8	3.69
CX3CL1	593.36	283.56	387.67	396.02	412.22	4406.92	403.11	294.82	303.92	533.07	301.69	655.77	213.74
CX3CR1	387.03	49.06	269.35	1903.32	278.93	1559.97	362.17	8.93	646.41	110.12	60.7	529.79	282.31
CXCL1	20.23	20.34	93.83	19.79	41.7	98.13	153.71	2.35	29.28	28.86	5.55	84.68	36.67
CXCL10	1	1.6	43.68	1.19	41.7	119.77	20.94	1	34.13	45.48	9.14	25.89	1
CXCL11	10.79	4.39	13.12	9.08	173.31	147.32	33.35	4.23	6.66	30.71	23.53	25.89	18.44
CXCL12	34.39	20.34	433.9	129.33	185.89	105.01	351	102.98	97.13	389.01	31.92	31.49	26.26
CXCL13	1	1.6	1	1.19	1	16.48	121.45	29.62	1.62	1.85	3.15	2.8	1
CXCL14	97.77	1.6	217.63	956.79	197.62	2114.8	2837.61	8.93	116.52	1713.25	669.77	8390.57	132.15
CXCL16	487.5	45.86	850.75	572.23	437.37	1074	645.07	60.66	329.77	414.86	392.81	493.4	258.87
CXCL2	111.93	28.32	238.79	296.01	60.15	602.79	444.06	24.92	394.39	97.19	78.68	916.11	120.87
CXCL3	4.72	1.6	187.08	10.27	41.7	292.91	130.13	2.35	273.23	23.32	118.25	403.82	9.76
CXCL5	1	1.6	24.09	41.22	1	40.09	75.54	1	45.44	32.55	1.2	2.8	1
CXCL6	5.39	1.6	14.69	1.19	1	30.25	59.4	1	6.66	10.39	3.15	154.67	1
CXCL9	1	1.6	70.32	1.19	13.2	128.62	130.13	4.23	11.51	3	17.53	1	3.69
CXCR1	5.39	5.98	21.74	17.41	9.85	11.56	15.98	3.29	13.13	6.7	23.53	51.09	16.71
CXCR2	10.11	1.6	110.29	50.75	1.47	45.01	48.24	1	14.74	1.85	4.35	1	2.82
CXCR3	1	1.6	4.51	1.19	1	1	1.24	1	1.62	1.15	1.2	2.8	1
CXCR4	389.06	356.95	1698.57	541.28	496.88	1772.46	2462.88	271.31	1307.16	1059.44	449.16	1481.6	495.83
CXCR5	1	1.6	1	1.19	1	1	1.24	1	1.62	1.85	1.2	2.8	1
CXCR6	1	1.6	13.12	1.19	1	4.67	14.73	1	1	3	1.2	2.8	1
CYBB	411.31	149.56	1078.77	1227.06	470.9	2235.8	719.52	43.73	633.49	437.03	385.62	1599.17	297.07
CYFIP2	412.66	329.83	245.84	467.46	216.9	280.12	1026.01	880.7	439.62	355.76	174.6	252.65	169.47
CYLD	469.29	459.04	532.63	591.28	413.06	628.37	815.07	251.56	439.62	972.63	443.17	759.34	230.23
DDX43	1	1.6	10.77	1.19	1	1	1.24	1	1.62	1.85	1.2	2.8	1
DDX50	194.19	202.2	226.25	171	196.78	200.44	270.34	283.54	197.3	195.08	131.44	104.28	116.53
DDX58	60.01	66.6	106.37	192.43	119.66	193.55	125.17	26.8	218.3	348.38	108.66	132.27	56.64
DEFB1	1	1.6	5.29	4.32	2.31	1	4.81	3.29	5.05	6.7	1.95	2.8	1
DHX16	254.2	186.25	218.42	229.34	180.02	230.93	226.92	187.61	210.22	156.3	218.96	135.07	174.68
DHX58	202.96	186.25	174.54	155.52	138.1	256.51	168.6	62.54	90.67	233.87	57.1	163.07	115.66
DMBT1	2.02	42.67	7.64	45.99	12.36	1.72	17.22	29.62	5.05	39.94	21.13	9.1	27.12
DNAJC14	151.71	108.08	187.08	147.19	152.36	170.93	215.75	154.7	216.68	154.45	252.53	154.67	192.04
DOCK9	452.44	447.88	469.16	1147.29	270.55	297.83	704.63	150.94	255.45	706.68	101.46	457.01	283.18
DPP4	8.77	7.58	76.59	5.51	373.66	45.01	109.04	9.87	45.44	36.25	28.33	65.09	233.7
DUSP4	596.73	60.22	180.02	24.56	250.43	156.17	121.45	441.53	240.91	56.56	76.28	65.09	791.81
DUSP6	2081.48	342.59	1429.81	838.93	1121.4	1154.67	1315.12	709.54	833.81	667.89	602.63	1089.68	1144.21
EBI3	1	1.6	11.56	7.89	2.31	35.17	6.05	1	6.66	15.93	1.95	2.8	1
ECSIT	256.22	151.15	227.82	130.52	286.48	156.17	239.32	317.39	303.92	108.28	317.27	328.23	238.91
EDC3	585.94	1018.99	458.19	523.42	517.84	369.64	394.43	518.64	370.16	405.63	265.72	238.65	343.07
EGR1	745.07	663.24	2513.48	240.05	1106.31	1529.47	961.48	75.7	585.02	571.85	945.53	1120.47	320.5
EGR2	78.22	31.51	463.67	11.46	68.53	191.58	96.63	12.7	53.51	106.43	61.9	104.28	16.71
EIF2B4	571.78	374.49	497.37	409.12	453.29	456.21	358.44	401.09	492.94	501.67	509.11	462.6	487.15
ELANE	1.35	1.6	2.15	1.19	10.69	3.69	9.77	1	1.62	1.85	3.15	2.8	12.37
ELK1	161.83	345.78	140.85	118.61	154.87	157.15	483.77	109.56	152.06	49.17	166.21	311.44	141.7
ENG	484.8	285.16	1374.17	600.81	620.95	1365.19	892	238.4	429.93	468.43	208.17	762.14	267.55
ENTPD1	133.51	96.91	347.71	354.35	160.74	417.84	213.27	48.43	152.06	145.21	40.32	132.27	90.49
EOMES	1	1.6	1	1.19	1	1	1.24	1	1.62	1.85	1.2	2.8	1
EP300	923.76	741.41	930.68	680.58	749.2	841.84	694.71	971.92	870.97	728.84	215.36	375.82	635.58
EPCAM	1	1.6	7.64	1.19	4.82	1	23.42	1	1.62	17.78	4.35	17.5	12.37
ERCC3	293.31	296.32	267	247.2	228.64	218.14	248.01	307.99	218.3	165.53	227.35	196.66	219.82
ETS1	287.24	356.95	854.67	455.55	559.75	713.95	460.19	1590.71	450.93	281.89	288.5	476.6	349.14
EWSR1	1567.01	1539.05	1540.29	1121.1	1500.29	1317.97	931.7	1107.34	880.66	1052.05	643.39	725.75	950.65
F12	6.07	7.58	22.53	1.19	38.35	62.71	45.76	37.15	14.74	1.85	66.69	2.8	8.9
F13A1	111.93	55.44	2221.99	406.74	497.72	1482.25	1877.21	73.82	597.94	961.55	131.44	1599.17	100.03
F2RL1	25.62	10.77	55.44	29.32	23.26	85.34	40.79	11.76	58.36	1.85	186.59	1	6.29
FADD	88.33	103.29	106.37	107.9	115.47	119.77	112.76	133.07	116.52	115.66	125.44	174.26	70.52
FAS	2.7	1.6	44.47	1.19	14.04	15.49	12.25	1	8.28	41.79	4.35	2.8	6.29
FCER1A	1	1.6	34.28	1.19	6.5	21.4	35.83	1	1.62	1.85	1.2	9.1	1
FCER1G	346.58	167.11	1939.12	1115.14	860.69	2607.66	1696.05	94.51	604.41	1388.19	495.92	1769.94	367.37
FCER2	1	10.77	1	1	5.66	1	68.09	1	1.62	1.15	11.54	6.3	13.24
FCF1	1691.08	2086.24	1464.28	1784.26	1492.75	1615.06	1162.5	1630.21	2123	1753.88	768.08	991.7	1169.38
FCGR1A	21.58	1.6	97.75	65.04	35	127.64	37.07	1	29.28	82.42	1.95	2.8	1
FCGR2A	389.06	114.46	2288.59	734.15	697.23	2057.74	1627.81	78.52	946.9	3303.45	608.62	2075.07	317.9
FCGR2B	39.78	1.6	216.07	36.46	69.37	491.63	369.61	2.35	168.22	1410.35	45.11	389.82	28.86
FCGR3A	277.13	170.3	2501.72	1472.32	1069.42	3118.22	1550.88	113.32	1494.56	808.26	184.19	1294.03	363.9
FEZ1	4095.54	2151.64	2301.13	5333.43	2391.38	2899.83	2578.28	2768.12	3386.33	7137.66	2360.3	2497.79	1991.36
FLT3	1	1.6	21.74	1.19	1	1	2.33	1	1.62	8.54	1.2	2.8	1
FLT3LG	111.26	136.8	189.43	113.85	154.03	134.53	63.13	54.07	72.9	69.49	89.47	154.67	60.98
FN1	1289.21	1304.55	24678.91	990.13	10302.97	8257.29	14259.4	1239.94	5932.4	7314.96	939.53	3256.43	2652.76
FOS	3154.93	2169.19	13550.75	3677.31	3145.82	14034.81	6164.26	983.21	5564.06	4071.77	2984.96	4188.64	1421.1
FOXJ1	275.1	178.27	150.25	151.95	145.65	210.28	159.91	1	1006.67	76.88	43.91	2.8	67.92
FOXP3	1	1.6	2.15	1.19	1	9.59	20.94	7.99	6.66	1.85	1.2	3.5	9.76
FPR2	1	4.39	53.87	4.32	11.53	83.37	23.42	3.29	30.9	1.15	1	31.49	1
FUT5	33.04	9.17	45.25	31.7	29.13	36.15	29.62	27.74	80.98	43.63	21.13	20.3	34.07
FUT7	1	5.98	7.64	1.19	5.66	1	8.53	1	6.66	1.85	13.94	2.8	1
FYN	4191.96	2709.99	1266.83	3272.51	1412.28	2120.7	1909.47	1593.54	1946.91	1920.11	2544.94	1982.69	1640.7
G6PD	443	398.42	554.57	432.93	349.35	446.37	554.49	170.69	297.46	706.68	438.37	585.78	264.95
GAGE1	1	13.96	8.42	1.19	9.85	14.51	8.53	7.05	3.43	4.85	21.13	11.9	7.16
GATA3	1	1.6	1	1.19	1	1	1.24	3.29	1.62	1.85	1.2	2.8	1
GBP1	285.89	199.01	499.72	273.39	613.4	1188.12	409.32	31.5	982.44	1377.11	482.73	487.8	788.34
GBP3	313.54	195.82	942.43	680.58	1061.88	1890.51	977.61	72.88	1294.23	2529.59	1078.61	1008.49	1050.47
GBP4	88.33	98.51	187.86	418.64	65.18	724.77	177.28	38.09	114.9	237.56	45.11	129.47	174.68
GNLY	2.02	37.89	92.26	90.04	38.35	25.33	28.38	11.76	1.82	17.78	3.15	23.1	1
GPATCH3	68.1	69.79	75.03	80.51	60.15	69.6	97.87	46.55	84.21	102.73	81.08	160.27	87.01
GPI	1296.63	760.55	2484.48	1561.62	2834.82	1462.58	2315.22	524.28	1693.27	2099.26	788.47	1434.01	2237
GTF3C1	1059.96	1494.39	783.37	809.16	792.79	753.3	862.22	1654.66	669.03	618.03	704.54	644.57	636.44
GUSB	411.31	216.56	489.53	286.49	476.77	374.56	332.39	106.74	190.83	267.11	173.4	191.06	191.17
GZMA	1	4.39	51.52	22.17	9.85	40.09	84.22	1	13.13	32.55	4.35	25.89	1
GZMB	1	1.6	52.3	1.93	14.88	26.32	44.51	1	3.43	100.89	4.35	37.09	1
GZMH	1	1.6	12.34	1.19	1	1	6.05	1	1	1.15	4.35	2.8	1
GZMK	1	1.6	57.79	6.7	3.98	30.25	101.59	1	8.28	19.62	13.94	3.5	1
GZMM	4.05	5.98	28.8	11.46	10.69	2.71	17.22	5.17	6.66	8.54	5.55	2.8	1.95
HAMP	31.69	1.6	196.48	86.47	46.73	995.3	92.91	3.29	58.36	27.01	31.92	311.44	16.71
HAVCR2	158.45	42.67	540.46	454.36	253.79	745.43	393.19	23.98	302.3	184	63.1	272.24	114.79
HCK	83.61	33.1	542.03	342.45	291.51	912.67	324.94	56.9	202.14	414.86	96.67	451.41	90.49
HDAC3	340.51	194.23	353.19	255.53	297.38	315.54	313.77	194.2	594.71	195.08	227.35	258.25	238.04
HERC5	141.6	206.99	109.5	192.43	61.82	207.32	94.15	24.92	231.22	394.55	58.3	79.08	159.06
HERC6	70.8	84.15	69.54	141.23	86.13	102.06	96.63	26.8	142.37	261.57	105.06	45.49	86.15
HLA-DMA	425.47	127.22	915.79	678.19	290.67	1759.67	890.76	38.09	421.85	941.24	390.41	630.57	131.28
HLA-DMB	328.37	50.65	795.9	592.47	241.21	1561.94	692.22	11.76	496.17	632.8	124.24	342.23	131.28
HLA-DOB	26.97	18.74	19.39	18.6	30.81	118.79	27.14	15.52	22.82	58.41	45.11	25.89	29.73
HLA-DPA1	701.92	326.64	2562.84	1564	796.99	4205.25	2346.24	133.07	1575.34	1018.81	645.79	1123.27	338.73
HLA-DPB1	686.41	167.11	2535.41	1379.46	574.01	5968.12	2338.8	98.27	1189.23	948.62	583.44	1347.22	234.57
HLA-DQA1	1	104.89	880.53	1.19	279.77	1	1408.18	1	1048.68	1968.13	1.2	2.8	1
HLA-DQB1	1	1.6	293.64	1.19	152.36	1	703.39	1	410.54	551.54	1.95	2.8	1.95
HLA-DRA	1569.04	419.16	5676.72	3459.43	1573.22	11428.88	5447.06	268.49	2601.19	3480.75	1054.63	3301.22	661.62
HMGB1	3121.21	963.15	2285.46	1552.09	2361.2	2280.07	1730.79	1119.57	1478.4	1207.19	1335.19	820.93	1065.23
HPRT1	142.27	237.3	289.72	142.43	231.15	233.88	789.01	332.44	274.84	267.11	232.15	297.44	131.28
HRAS	99.79	39.48	81.29	82.9	76.07	82.39	107.8	57.84	79.36	97.19	71.49	56.69	80.94
HSD11B1	3.37	1.6	20.96	1.19	2.31	38.12	45.76	7.99	5.05	43.63	3.15	1	12.37
ICAM1	39.11	21.94	167.49	84.09	116.31	537.86	324.94	24.92	261.92	756.55	154.22	652.97	91.35
ICAM2	51.92	34.7	133.79	125.76	81.1	175.84	74.29	21.16	50.28	87.96	1	56.69	46.22
ICAM3	25.62	29.91	117.34	72.18	96.19	103.05	112.76	11.76	87.44	34.4	39.12	157.47	43.62
ICAM4	1	1.6	20.18	1.19	1	4.67	7.29	2.35	5.05	1.85	1.2	25.89	1
ICOS	1	1.6	1.37	1.19	1	4.67	6.05	1	1.62	1.15	1.2	2.8	1
ICOSLG	273.08	66.6	284.24	459.12	222.77	570.32	290.2	21.16	155.29	826.73	150.62	202.26	74.86
IDO1	1	1.6	24.09	1.19	29.97	27.3	11.01	1	8.28	14.08	1.2	2.8	1
IFI16	753.84	395.23	878.96	406.74	245.4	1239.27	883.31	188.55	471.93	595.86	500.72	759.34	269.29
IFI44	75.52	199.01	255.25	156.71	201.81	314.55	146.26	52.19	177.91	446.26	120.65	34.29	182.49
IFI44L	262.29	270.8	465.24	1304.45	900.09	1604.24	410.56	111.44	1286.16	3364.4	672.17	585.78	997.52
IFIH1	66.75	71.39	104.02	116.23	77.75	106	111.52	12.7	92.29	191.39	87.07	137.87	117.39
IFIT2	76.87	84.15	194.91	341.26	240.37	240.77	151.23	129.31	176.29	1770.5	39.12	25.89	84.41
IFIT5	122.72	178.27	213.72	188.86	129.72	209.29	251.73	244.98	179.52	394.55	241.74	182.66	125.21
IFITM1	127.44	85.75	745.76	388.88	562.27	771.99	1167.46	66.3	152.06	1402.97	76.28	364.62	157.32
IFITM2	500.31	203.8	2275.27	749.63	537.12	1941.66	653.76	91.69	607.64	3109.52	202.17	1053.28	265.82
IFITM3	1433.51	805.22	3119.17	578.18	1851.53	5329.67	2608.06	400.15	3774.06	6971.43	2241.6	2914.9	705.88
IFNA1	1	1.6	1	1.19	1	1	1.24	1	1.62	1.85	1.2	2.8	1
IFNA17	1	1.6	1	1.19	1	1	1.24	1	1.82	1.85	1.2	2.8	1
IFNA2	1	1.6	1	1.19	1	1	1.24	1	1.62	1.85	1.2	2.8	1
IFNA7	1	1.6	1	1.19	1	1	1.24	2.35	3.43	1.85	6.74	20.3	5.42
IFNA8	1	1.6	1	1.19	1	1	1.24	1	1.62	1.85	1.2	2.8	1
IFNAR1	414.68	420.76	267.78	251.96	253.79	369.64	385.74	165.04	252.22	150.75	222.56	375.82	168.6
IFNAR2	503.68	1049.3	761.43	447.22	597.48	666.73	635.15	505.47	417.01	529.37	445.56	823.73	388.2
IFNB1	1	1.6	1	1.19	1	1	1.24	1	1.62	1.15	1.2	2.8	1
IFNG	1	1.6	1	1.19	1	1	1.24	1	1.62	1.85	3.15	3.5	1.08
IFNGR1	985.11	387.26	1858.42	1910.46	808.72	1615.06	1471.46	496.07	1260.31	1661.54	355.64	658.56	443.75
IFNL1	52.59	122.44	50.74	100.75	78.59	74.52	89.18	42.79	71.28	63.95	85.88	233.05	71.39
IFNL2	1	1.6	1	1.19	1.47	1	1.09	1	1.62	1.85	1.2	2.8	1
IGF1R	1035.69	333.02	640.76	515.08	347.67	168.96	791.49	695.44	849.97	956.01	869.99	862.92	364.77
IGF2R	195.54	176.68	392.37	209.1	273.9	348	348.52	316.45	268.38	437.03	100.26	235.85	223.29
IGLL1	6.07	1.6	2.94	1.19	1	1	1.24	2.35	6.66	1.85	4.35	2.8	4.56
IKBKB	295.33	210.18	382.18	235.29	218.58	307.67	161.15	180.09	226.37	191.39	218.96	219.05	153.85
IKBKE	49.22	61.82	147.9	172.19	132.24	196.5	137.58	110.5	68.05	97.19	54.7	199.46	34.94
IKBKG	227.23	258.04	309.31	221	206	253.56	221.95	225.23	163.37	220.94	153.02	137.87	122.6
IL10	2.7	1.6	40.55	9.08	11.53	28.28	43.27	2.35	3.43	41.79	19.93	25.89	9.76
IL10RA	100.47	52.25	705.79	199.57	206.84	716.9	502.38	10.81	202.14	274.5	61.9	188.26	39.28
IL11	1	1.6	8.42	11.46	3.98	6.64	78.02	5.17	11.51	12.24	17.53	6.3	1.08
IL11RA	39.78	229.32	62.49	132.9	120.5	153.22	120.2	121.78	85.82	75.03	91.87	45.49	42.75
IL12A	24.27	31.51	22.53	24.56	37.51	60.75	17.22	28.68	17.97	28.86	15.14	37.09	41.01
IL12B	1	1.6	1	1.19	3.14	1.72	1.24	2.35	5.05	1.85	1.2	2.8	1
IL12RB1	22.93	7.58	42.9	38.84	5.66	47.96	39.55	8.93	17.97	15.93	15.14	45.49	10.63
IL12RB2	1	1.6	2.15	1.19	3.98	1	23.42	1.41	8.28	1.85	7.94	2.8	1
IL13	1	23.53	17.04	1.19	9.85	1.72	1.24	4.23	1	15.93	16.34	17.5	9.76
IL13RA1	612.92	331.42	1269.18	1573.52	648.61	1723.27	1399.49	55.01	1063.21	1234.9	477.94	977.7	222.42
IL13RA2	1	232.51	3.72	59.08	1	323.41	239.32	2.35	3.43	108.28	1.2	2.8	115.66
IL15	6.74	5.98	50.74	26.94	2.31	61.73	43.27	4.23	16.36	36.25	10.34	11.9	1
IL15RA	9.44	1.2	88.35	24.56	41.7	115.84	43.27	6.11	16.36	71.34	19.93	14.7	12.37
IL16	55.96	26.72	190.21	243.63	112.12	286.02	179.76	1.41	126.21	93.5	43.91	121.08	19.31
IL17A	1	1.6	1	1.19	1	1	1.24	1	1.62	1.85	1.2	2.8	1
IL17B	1	1.6	1	1.19	1	1	1.24	1	1.62	3	1.2	2.8	1
IL17F	1	1.6	4.51	1.19	1	1	1.24	1	1.62	19.62	1.2	2.8	1
IL17RA	251.5	132.01	359.46	406.74	163.25	430.63	244.29	28.68	219.91	213.55	109.85	233.05	138.23
IL17RB	340.51	242.08	165.14	181.72	82.78	172.89	84.22	97.33	95.52	145.21	117.05	163.07	146.91
IL18	89	9.17	273.27	94.8	74.4	365.71	148.74	7.99	118.13	137.83	59.5	185.46	33.2
IL18R1	1	1.6	63.27	1	3.14	26.32	85.46	1	8.28	3	1.2	2.8	1
IL18RAP	1	1.6	82.08	1.19	2.31	12.54	17.22	1	1.62	1.85	4.35	9.1	1
IL19	1	1.6	1	1.19	1	1	2.33	1	1.62	8.54	1.2	2.8	1
IL1A	1	1.6	16.26	1.19	8.17	14.51	7.29	4.23	11.51	4.85	1.2	53.89	1
IL1B	56.64	1.6	117.34	5.51	55.12	336.19	47	1	213.45	172.92	25.93	336.63	45.35
IL1R1	37.09	34.7	504.42	50.75	107.09	161.09	475.08	27.74	64.82	222.78	35.52	101.48	42.75
IL1R2	5.39	1.6	252.9	6.7	7.33	19.43	94.15	1.41	16.36	71.34	13.94	6.3	5.42
IL1RAP	1569.04	487.76	1534.8	360.3	1763.51	1622.93	261.66	89.81	848.35	645.73	1645.72	1302.43	659.01
IL1RAPL2	1	5.98	1	1.19	2.31	1.72	19.7	1	1.62	1.15	3.15	2.8	1.95
IL1RL1	22.25	1.6	95.4	1.19	5.66	17.46	19.7	6.11	3.43	3	10.34	6.3	27.12
IL1RL2	1	1.6	1	1.19	1	1	1.09	1	1	1.85	1.2	2.8	1
IL1RN	1	1.6	41.33	1.19	1.47	40.09	3.57	6.11	22.82	23.32	1.2	6.3	1
IL2	1	1.6	1	1.19	1	1	1.24	1	1.62	1.85	1.2	2.8	1
IL21	1	1.6	1	1.19	1	1	1.24	1	1.62	1.85	1.2	2.8	1
IL21R	1	1.6	30.36	19.79	16.56	189.62	44.51	37.15	8.28	15.93	12.74	81.88	1
IL22	1	1.6	1	1.19	1	1	1.24	1	14.74	3	1	2.8	1
IL22RA1	18.21	1.2	2.15	1.19	9.01	1.72	3.57	1	1.62	17.78	6.74	1	1
IL22RA2	1	1.6	1	1.19	4.82	1.72	1.24	1	1	1.85	7.94	1	1
IL23A	6.74	1.6	9.99	4.32	5.66	22.38	1.24	4.23	13.13	8.54	9.14	20.3	11.5
IL23R	1	1.6	1	1.19	1	1	1.24	1	1.82	1.85	1.2	2.8	1
IL24	1	1.6	1	1.19	1	1	1.24	1	1.62	1.85	1.2	25.89	2.82
IL25	1	1.6	1	1.19	1	1	1.24	1	1.62	1.85	1.2	2.8	1
IL26	1	13.96	2.15	1.19	1	12.54	1.24	3.29	5.05	1.85	18.73	14.7	31.46
IL27	1	1.6	1	1.19	1	1	1.24	1	3.43	3	1.2	2.8	1
IL2RA	1	5.98	229.39	1.19	16.56	471.95	384.5	34.33	9.9	38.09	27.13	135.07	1
IL2RB	11.46	26.72	52.3	41.22	24.94	64.68	73.05	10.81	13.13	43.63	18.73	23.1	8.9
IL2RG	62.71	68.2	206.66	101.94	86.13	219.13	163.63	27.74	110.06	158.14	60.7	182.66	45.35
IL3	1	1.6	1	1	4.82	11.56	1.24	1	1.62	6.7	4.35	2.8	2.82
IL32	19469.66	16796.38	17703.63	20796.92	32273.19	30567.59	33085.19	24777.63	37074.8	65749.7	21018.51	41479.77	19268.46
IL34	19.55	1.6	49.17	19.79	16.56	23.36	115.24	15.52	22.82	19.62	7.94	17.5	1.08
IL3RA	7.42	1.6	53.09	23.37	18.23	33.2	9.77	1	1.62	19.62	3.15	37.09	1.08
IL4	1	1.6	1	1.19	1	1	1.24	1	11.51	1.85	1.2	2.8	1
IL4R	91.7	72.98	436.25	213.86	175.83	563.44	339.83	50.31	140.75	239.41	70.29	286.24	60.98
IL5	1	1.6	1	1.19	1	1	1.24	1	1.62	1.85	1.2	2.8	1
IL5RA	2.02	1.6	14.69	5.51	25.78	9.59	22.18	10.81	16.36	36.25	3.15	9.1	2.82
IL6	1	1.6	34.28	1.93	14.04	46.97	1.09	1	1.62	23.32	1.2	11.9	1
IL6R	127.44	58.63	343.79	200.76	122.18	348	141.3	32.44	122.98	267.11	58.3	123.87	108.71
IL6ST	3622.2	1869.28	4131.53	4047.59	1934.52	2977.54	3378.61	1949.95	3744.98	3541.7	1355.57	1627.17	1559.11
IL7	4.72	1.6	2.94	1.19	1	4.67	1.24	5.17	1.82	3	4.35	2.8	1
IL7R	1	1.6	257.6	4.32	16.56	65.66	208.3	1	29.28	21.47	7.94	23.1	1
IL8	79.56	55.44	1794.16	9.08	752.56	3723.22	1365.99	56.9	3470.34	1475	281.31	1674.76	715.43
IL9	1	1.6	1	1.19	1	1	1.24	1	1.62	1.85	1.2	2.8	1
ILF3	1755.81	2295.22	2066.06	1265.16	2465.98	1761.64	1387.09	2495.4	2376.63	1622.75	2734.38	1699.95	2655.36
INPP5D	327.7	119.25	599.23	840.12	266.36	1112.37	530.92	71.94	974.36	363.15	120.65	499	238.04
IRAK1	647.3	744.6	864.07	485.32	551.37	606.72	555.73	243.1	470.32	734.38	283.7	445.81	367.37
IRAK2	145.64	33.1	125.96	119.8	88.65	284.06	51.96	25.86	95.52	226.48	89.47	485	161.66
IRAK4	160.48	104.89	234.09	263.87	174.99	270.28	205.82	67.24	213.45	158.14	127.84	171.46	174.68
IRF3	145.64	138.39	203.53	200.76	206.84	159.12	152.47	21.16	190.83	102.73	181.79	317.03	221.55
IRF4	1	1.6	14.69	1.19	1	5.66	15.98	1.41	1.62	6.7	16.34	2.8	3.69
IRF5	70.8	15.55	128.31	203.15	58.47	159.12	74.29	12.7	63.21	121.2	24.73	135.07	21.92
IRF7	110.58	66.6	173.76	148.38	147.33	199.45	70.57	43.73	85.82	143.37	78.68	59.49	73.13
IRF8	97.77	23.53	318.71	238.86	105.41	336.19	166.12	6.11	156.91	244.95	90.67	177.06	96.56
IRGM	1	1.6	17.04	1.19	1.47	11.56	3.57	7.99	5.05	1.15	1.2	2.8	1
ISG20	47.87	58.63	172.97	10.27	54.28	112.88	66.85	5.17	21.2	265.26	33.12	42.69	27.99
ITCH	1248.76	514.88	1110.11	1077.05	724.06	856.59	856.01	762.21	1034.14	1040.97	730.92	700.56	786.6
ITGA1	188.8	186.25	1743.23	254.34	423.12	874.3	468.88	360.65	404.08	217.24	143.43	325.43	290.99
ITGA2	172.61	4.39	232.52	300.77	215.23	404.07	176.04	16.46	483.24	359.46	35.52	98.68	97.43
ITGA2B	60.01	50.65	100.88	66.23	64.34	79.44	49.48	43.73	48.67	58.41	46.31	28.69	16.71
ITGA4	18.21	82.56	168.27	28.13	77.75	242.74	105.31	41.85	100.36	111.97	55.9	93.08	46.22
ITGA5	312.19	76.17	1299.74	192.43	413.06	994.32	851.05	100.15	530.09	675.28	194.98	636.17	363.03
ITGA6	305.45	80.96	430.76	782.97	276.42	568.36	337.35	76.64	486.47	305.9	204.57	479.4	302.27
ITGAE	318.93	93.72	177.67	194.81	152.36	151.25	204.58	81.35	168.22	78.73	120.65	126.67	123.47
ITGAL	39.78	21.94	136.93	180.52	41.7	197.49	116.48	11.76	64.82	82.42	75.08	188.26	34.07
ITGAM	78.22	2.79	307.74	265.06	134.75	348.98	174.8	16.46	216.68	244.95	34.32	252.65	57.5
ITGAX	345.23	63.41	879.75	804.4	467.55	565.41	534.64	68.18	278.07	712.22	274.11	507.4	141.7
ITGB1	1208.97	1234.35	4845.36	1479.47	2301.68	3334.64	3080.81	1110.16	1807.97	3748.56	1266.85	2900.9	1263.99
ITGB2	190.82	77.77	1215.11	492.46	432.34	1640.64	729.45	39.97	547.86	933.85	241.74	787.34	235.44
ITGB3	51.24	87.34	173.76	35.27	90.32	296.84	140.06	40.91	219.91	244.95	185.39	137.87	139.96
ITGB4	959.49	881.8	764.56	1333.02	631.01	1655.39	697.19	5.17	1093.91	1382.65	834.03	322.63	290.99
ITK	4.05	5.98	41.33	1.19	15.72	46.97	59.4	1	6.66	10.39	6.74	6.3	1
JAK1	710.01	382.47	1148.51	810.35	734.11	804.46	888.28	366.29	665.8	710.37	453.96	764.94	698.94
JAK2	275.78	200.61	644.68	616.28	522.87	692.31	673.61	197.96	397.62	564.47	320.87	426.21	151.25
JAK3	18.21	2.79	174.54	73.37	52.6	227.98	181.01	1.41	77.75	65.8	17.53	151.87	7.16
JAM3	966.91	889.77	826.46	1007.99	1031.7	730.67	863.46	661.58	900.05	1606.13	875.99	582.98	468.06
KIR3DL1	1	1.6	1.37	1.19	1	1	1.24	1	1.62	1.85	1.2	2.8	1
KIR3DL2	1	1.6	1	1.19	1	1	1.24	1	1.62	1.85	1.2	2.8	1
KIR3DL3	1	1.6	1	1.19	1	1	1.24	1	1.62	1.85	10.34	11.9	2.82
KIT	9.44	535.62	18.61	17.41	24.1	44.02	50.72	54.07	24.43	23.32	3.15	101.48	23.65
KLRB1	1	1.6	38.98	1.93	1	13.53	13.49	1	1.62	1.85	1.2	2.8	1
KLRC1	1	1.6	2.15	3.13	1.47	1	12.25	9.87	3.43	1.15	3.15	17.5	1
KLRC2	4.05	1280.62	13.12	51.94	1.47	1	25.9	1211.73	43.82	3	1.2	2.8	1
KLRD1	1	4.39	9.99	15.03	5.66	1.72	8.53	1	6.66	6.7	1	2.8	9.76
KLRF1	1	1.6	1	1.93	1	1	1.09	1	1.62	1.85	1.2	2.8	1
KLRG1	1	1.6	2.94	1.19	1	1	1.24	1	1.62	8.54	1.2	2.8	1
KLRK1	9.44	288.35	21.74	9.08	1	1	30.87	104.86	1	12.24	5.55	3.5	1
LAG3	1	13.96	17.04	1.19	14.88	14.51	17.22	19.28	8.28	4.85	1.2	2.8	1
LAIR2	97.1	10.77	217.63	163.86	57.63	382.43	202.1	6.11	66.44	228.33	64.29	185.46	18.44
LAMP1	3207.52	1797.49	3492.93	2720.07	2331.02	3473.35	3592.03	1263.45	2547.88	3085.51	2000.61	2637.76	1480.12
LAMP2	1356.64	1199.26	1865.47	2370.03	1515.38	1734.09	2345	797	1568.87	2815.86	804.05	1224.05	1144.21
LAMP3	1	1.6	2.94	1.19	1	5.66	6.05	1	9.9	8.54	1.2	2.8	1
LBP	1	1.6	1	1.19	1	10.58	1.24	1	1.82	56.56	1.2	2.8	1
LCK	1	1.6	42.12	1.19	9.01	22.38	48.24	1	11.51	1.85	12.74	34.29	6.29
LCN2	13.49	18.74	8.42	5.51	4.82	21.4	6.05	5.17	26.05	8.54	16.34	23.1	17.58
LCP1	142.27	84.15	703.44	425.79	309.95	660.83	535.88	79.47	282.92	702.98	57.1	277.84	116.53
LGALS3	1337.09	90.53	3072.94	697.24	1618.49	3254.96	872.14	182.91	1698.11	3345.93	968.31	2777.73	1346.45
LIF	71.47	50.65	679.15	22.17	97.03	657.88	152.47	11.76	253.84	184	115.85	638.97	104.37
LILRA1	4.72	5.98	16.26	26.94	1	32.22	11.01	1	9.9	1.85	21.13	14.7	2.82
LILRA4	2.7	1.6	17.83	40.03	1	1	6.05	1	9.9	6.7	1.2	17.5	13.24
LILRA5	1	1.6	27.23	1.19	1	10.58	17.22	1	1.62	34.4	1.95	65.09	1
LILRB1	49.9	15.55	152.6	201.96	60.15	474.9	126.41	11.76	108.44	169.22	13.94	115.48	33.2
LILRB2	53.94	18.74	267.78	122.19	108.77	294.88	177.28	13.64	92.29	187.69	43.91	235.85	46.22
LILRB3	2.7	1.6	91.48	11.46	30.81	96.16	50.72	1	1	119.36	7.94	11.9	1
LRP1	2968.83	1893.21	3836.91	4109.5	2788.71	4891.91	2756.96	1602	4260.33	2814.02	2160.08	3001.68	2482.63
LRRN3	1085.58	226.13	305.39	498.41	430.66	462.11	462.67	243.1	576.94	184	445.56	633.37	235.44
LTA	8.09	1.6	14.69	1	1	1	1.24	34.33	5.05	1.15	3.15	1	1.08
LTB	1	1.6	40.55	16.22	9.85	52.88	25.9	1	1	15.93	21.13	84.68	1
LTBR	92.38	216.56	503.64	240.05	351.03	583.11	461.43	39.03	179.52	392.7	71.49	303.04	81.81
LTF	1	1.6	2453.14	1425.89	68.53	6684.29	7230.13	1	3946.92	17050.08	3221.15	1142.86	185.1
LTK	12.81	13.96	15.48	9.08	41.7	1	13.49	5.17	35.74	15.93	12.74	25.89	2.82
LY86	56.64	10.77	265.43	223.39	133.08	366.69	198.38	7.05	169.83	158.14	37.92	241.45	24.52
LY9	1	1.6	15.48	1.19	1.47	8.61	4.81	1	3.43	1.15	1.95	2.8	1
LY96	89.68	2.79	316.36	185.29	104.57	469	364.65	82.29	143.98	254.18	103.86	401.02	42.75
LYN	34.39	1.6	154.95	117.42	51.76	254.54	120.2	12.7	95.52	43.63	34.32	179.86	54.03
MAF	413.33	355.35	419.01	523.42	272.23	450.31	351	30.56	239.3	322.52	119.45	269.44	232.84
MAGEA1	1	1.6	1	1.19	1	1	1.24	1	1.62	1.85	1.2	2.8	1
MAGEA12	1	1.6	6.86	1.19	1	1	1.24	1	1.62	4.85	1.2	2.8	1
MAGEA3	1	1.6	6.86	1.19	1	1	9.77	46.55	1.62	1.85	5.55	6.3	1
MAGEA4	1	1.6	1	1.19	1	1	1.24	1	1.82	1.85	1.2	2.8	1
MAGEB2	1	1.6	1	1.19	1.47	1	1.24	1.41	1.82	4.85	1.2	2.8	1
MAGEC1	4.05	5.98	3.72	1.19	3.98	4.67	1.24	42.79	1.62	1.85	11.54	2.8	1.95
MAGEC2	4.05	1.6	3.72	4.32	3.98	3.69	1.24	79.47	3.43	4.85	6.74	3.5	15.84
MAP2K1	449.07	380.87	553	353.16	346	498.51	1300.23	225.23	480.01	605.1	324.47	280.64	337.86
MAP2K2	1501.61	1114.71	1725.99	1237.78	1477.66	1284.52	1356.07	869.42	1400.86	1185.03	1758.42	1918.31	1355.13
MAP2K4	218.46	133.61	181.59	243.63	186.72	178.8	485.01	322.09	202.14	213.55	96.67	59.49	141.7
MAP3K1	913.64	676	388.45	442.46	407.19	444.41	210.79	419.9	520.4	165.53	248.93	151.87	468.92
MAP3K5	664.16	289.94	733.22	1219.92	1000.68	1030.72	753.03	347.48	664.18	433.33	360.44	672.56	524.48
MAP3K7	509.75	344.18	432.33	432.93	543.83	532.94	571.86	670.05	628.64	752.85	394.01	207.86	374.32
MAP4K2	174.64	71.39	207.45	213.86	182.53	222.08	276.55	69.12	122.98	135.98	132.63	205.06	112.19
MAPK1	1073.44	379.28	744.97	499.6	791.96	1066.13	887.03	994.49	903.28	1007.73	284.9	605.38	682.45
MAPK11	240.04	159.13	105.59	171	101.22	103.05	149.98	77.58	30.9	51.02	60.7	79.08	71.39
MAPK14	517.17	481.38	729.3	534.13	512.81	623.45	628.94	585.41	589.87	560.77	636.2	451.41	619.09
MAPK3	629.1	435.11	647.81	628.19	503.59	817.24	904.41	740.58	467.09	706.68	356.84	392.62	323.97
MAPK8	144.97	151.15	159.65	143.62	117.15	120.75	249.25	505.47	189.22	148.91	147.02	87.48	133.02
MAPKAPK2	268.36	486.16	469.94	331.73	286.48	408.99	429.17	219.59	292.61	483.2	210.57	353.43	305.75
MARCO	1	2.79	183.16	19.79	82.78	90.26	197.14	1	27.67	71.34	16.34	90.28	9.76
MASP1	48.55	12.36	28.8	57.89	123.02	30.25	24.66	6.11	190.83	56.56	31.92	25.89	38.41
MASP2	4.05	18.74	20.18	1	2.31	5.66	1.24	1	1.62	1.85	6.74	3.5	8.03
MAVS	1415.98	910.51	983.18	1427.08	617.6	850.69	736.89	576.95	1245.77	486.89	757.29	955.3	980.16
MBL2	1	1.6	1	1.19	1	1	1.24	1	1.62	1.85	1.2	2.8	1
MCAM	488.17	374.49	1261.34	224.58	500.24	733.63	414.28	189.49	310.38	206.16	190.18	331.03	289.25
MEF2C	578.53	588.26	832.73	1009.18	456.65	1361.25	2364.86	153.76	1026.06	433.33	165.01	501.8	474.13
MEFV	1	1.6	25.66	1.19	1	13.53	11.01	1	3.43	1.85	1.2	2.8	1
MERTK	565.04	221.35	1283.28	724.63	453.29	814.29	1164.98	118.02	641.56	1118.54	149.42	336.63	323.97
MFGE8	1032.31	522.86	1979.87	960.37	1199.35	883.16	1557.08	351.25	754.65	1733.57	943.13	1646.76	744.07
MICA	28.99	1.6	127.52	82.9	50.09	87.31	97.87	4.23	30.9	86.11	43.91	93.08	5.42
MICB	32.37	41.08	85.21	47.18	42.54	157.15	56.92	23.98	77.75	45.48	1	37.09	27.12
MIF	2198.13	1741.66	4129.97	2261.69	4276.64	3506.8	2965.42	2564.05	2578.57	6892.02	1124.17	2548.18	3023.38
MME	1	1.6	7.64	1.19	1	1.72	35.83	1	1.62	14.08	1.2	2.8	1
MNX1	1	68.2	1	1.19	1	1	1.24	1	1.62	1.85	1.2	2.8	1
MPPED1	22.25	1.6	9.99	22.17	2.31	1	177.28	2.35	1.82	3	15.14	2.8	1
MR1	19.55	57.03	84.43	38.84	38.35	91.24	95.39	5.17	45.44	25.16	17.53	14.7	33.2
MRC1	6.74	109.68	392.37	66.23	81.1	103.05	312.53	34.33	168.22	379.77	25.93	115.48	16.71
MRPS5	771.37	471.81	692.47	637.71	671.24	533.93	516.03	663.46	568.87	690.06	461.15	434.61	537.5
MS4A1	1	1.6	1	1.19	1	1	1.24	1	1.62	1.85	1.2	2.8	1
MS4A2	1.35	1.6	19.39	1.19	1.47	1	7.29	1	3.43	1.85	10.34	6.3	5.42
MSR1	184.75	55.44	1538.72	255.53	563.95	1254.03	910.61	53.13	547.86	1768.66	282.5	493.4	192.04
MST1R	1	9.17	5.29	1.19	1	1	2.33	7.05	5.05	4.85	1.95	2.8	1
MTMR14	378.27	191.04	454.27	325.78	312.47	456.21	408.08	264.73	350.77	424.1	288.5	325.43	268.42
MUC1	50.57	28.32	89.13	43.61	66.01	276.19	135.09	21.16	119.75	307.74	72.69	48.29	58.37
MYD88	380.96	355.35	534.98	560.33	412.22	650.99	431.65	108.62	320.08	387.16	376.02	636.17	343.94
NCAM1	2907.47	4021.32	1127.35	3283.22	2067.8	1470.45	1852.4	2704.17	2258.7	3663.6	1606.16	1053.28	1946.22
NCF4	28.32	1.6	219.2	106.71	97.03	230.93	120.2	8.93	101.98	150.75	37.92	140.67	31.46
NCR1	1	1.2	7.64	4.32	5.66	7.62	6.05	1.41	9.9	1.85	5.55	2.8	1
NEFL	33.71	18.74	2.15	5.51	9.01	53.86	1655.1	79.47	113.29	39.94	70.29	2.8	14.1
NFATC1	34.39	1.6	106.37	99.56	42.54	86.32	101.59	4.23	121.37	73.18	41.51	11.9	18.44
NFATC2	434.23	74.58	386.88	301.97	229.48	476.87	209.54	27.74	203.76	184	260.92	241.45	79.2
NFATC3	302.07	304.3	295.21	294.82	263.85	314.55	251.73	251.56	289.38	281.89	163.81	137.87	201.59
NFATC4	180.71	36.29	285.8	48.37	327.55	275.2	224.43	25.86	219.91	154.45	107.46	81.88	137.36
NFKB1	91.7	72.98	107.94	82.9	83.62	126.66	94.15	32.44	64.82	54.72	61.9	104.28	60.98
NFKB2	60.01	55.44	169.84	63.85	118.82	174.86	90.43	22.1	76.13	134.13	88.27	269.44	59.24
NFKBIA	1304.05	921.68	2543.25	2422.42	1572.39	2788.66	1542.19	1125.21	2063.22	2852.8	1636.13	5148.84	1263.12
NLRC5	115.3	210.18	234.09	175.76	220.26	1902.31	151.23	18.34	101.98	209.86	130.24	76.28	175.55
NLRP3	39.78	1.6	107.94	99.56	36.67	119.77	59.4	2.35	87.44	52.87	27.13	73.48	4.56
NOD1	70.8	49.06	122.04	125.76	116.31	221.1	97.87	14.58	77.75	124.9	53.5	39.89	43.62
NOD2	2.7	5.98	72.68	10.27	18.23	162.07	61.89	10.81	43.82	187.69	13.94	84.68	1
NOL7	515.15	176.68	428.41	356.73	375.34	440.47	395.67	583.53	562.4	677.13	180.59	123.87	281.44
NOTCH1	1113.9	1149.8	516.96	566.28	634.36	900.86	328.66	939.01	835.43	220.94	614.62	311.44	791.81
NRP1	385.01	486.16	2578.51	485.32	1372.88	1575.71	1772.98	666.29	972.75	1031.74	915.56	2125.46	770.11
NT5E	248.81	382.47	180.81	610.33	341.8	543.76	793.97	203.6	234.45	316.98	386.81	417.81	70.52
NUBP1	74.17	21.94	100.88	59.08	79.43	86.32	75.54	85.11	61.59	60.26	27.13	23.1	37.54
NUP107	477.39	333.02	359.46	207.91	429.82	317.5	319.98	390.74	509.09	315.13	501.91	328.23	404.69
OSM	10.11	1.6	113.42	1.19	13.2	137.48	78.02	1	35.74	78.73	27.13	42.69	9.76
PASD1	1	1.6	1	5.51	1.47	1	2.33	5.17	1.62	1.85	3.15	2.8	3.69
PAX5	1	1.6	1	1.19	1	1	1.24	29.62	3.43	1.85	9.14	3.5	1
PBK	337.14	183.06	54.65	47.18	213.55	57.79	1.24	106.74	43.82	1.85	208.17	2.8	169.47
PDCD1	1	1.6	9.21	1.19	1	1	9.77	1	1.62	1.85	1.2	2.8	1
PDCD1LG2	24.27	1.6	46.82	78.13	32.48	142.4	68.09	1	24.43	52.87	21.13	70.69	22.78
PDGFC	538.07	498.93	372.78	261.49	475.93	454.24	292.68	235.57	271.61	204.32	153.02	210.66	521.87
PDGFRB	500.99	173.49	1972.03	398.4	786.93	876.27	1024.77	244.04	442.85	283.73	161.41	552.19	402.96
PIK3CD	70.8	17.15	203.53	138.85	81.1	271.27	135.09	33.38	79.36	100.89	33.12	51.09	41.88
PIK3CG	69.45	13.96	223.12	190.05	75.23	322.42	164.87	1	121.37	104.58	25.93	174.26	34.07
PIN1	601.45	431.92	553.78	531.75	518.68	380.46	805.14	418.02	531.71	442.57	509.11	417.81	417.71
PLA2G1B	4.72	1.6	3.72	1	5.66	1.72	6.05	1.41	1	3	12.74	1	10.63
PLA2G6	248.81	106.49	150.25	253.15	216.9	190.6	238.08	205.48	184.37	204.32	45.11	107.08	224.16
PLAU	167.22	369.71	755.94	68.61	431.5	873.32	513.55	26.8	210.22	874.75	559.46	216.26	86.15
PLAUR	41.13	1.6	369.65	19.79	143.97	378.5	385.74	7.05	203.76	630.95	223.76	482.2	80.94
PMCH	1	1.6	1	1.19	1	1	1.24	1	1.62	1.85	1.2	2.8	1
PNMA1	960.84	706.31	480.91	927.03	517.84	801.5	1021.04	1115.8	733.65	823.03	521.1	594.18	546.18
POLR2A	968.93	564.33	1284.85	1135.38	1175.05	1151.72	1576.93	926.78	617.33	1037.28	1148.15	832.13	746.68
POU2AF1	1	1.6	1	1.19	1	1	1.24	1	1.62	1.85	1.2	2.8	1
POU2F2	34.39	17.15	109.5	110.28	60.15	252.58	75.54	66.3	47.05	43.63	45.11	126.67	23.65
PPARG	1	1.6	64.06	15.03	13.2	21.4	27.14	1	1.62	52.87	1.2	2.8	3.69
PPBP	10.11	9.17	216.85	141.23	39.19	77.47	38.31	14.58	19.59	12.24	13.94	123.87	9.76
PPIA	776.76	755.77	605.5	598.42	662.02	743.46	503.62	582.59	798.27	409.32	371.23	499	427.26
PRAME	24.27	60.22	46.82	11.46	15.72	39.1	32.11	4.23	26.05	54.72	18.73	23.1	20.18
PRF1	1	1.6	89.91	16.22	9.01	123.71	223.19	1	1.82	25.16	18.73	252.65	1
PRG2	10.11	5.98	14.69	1.19	6.5	11.56	4.81	3.29	14.74	21.47	6.74	3.5	20.18
PRKCD	208.35	33.1	394.72	576.99	173.31	577.21	347.28	15.52	153.68	254.18	67.89	283.44	69.66
PRKCE	115.98	77.77	94.62	69.8	102.06	84.36	400.63	202.66	72.9	56.56	39.12	28.69	38.41
PRM1	1	1.6	2.94	1.19	1	1	1.24	1	1.62	1.85	1.2	2.8	1
PRPF38A	569.76	342.59	354.76	363.88	380.37	374.56	267.86	313.63	481.63	257.88	328.07	202.26	510.59
PSEN1	550.21	141.58	571.81	671.05	384.56	510.32	625.22	478.2	824.12	1301.39	278.91	269.44	369.98
PSEN2	190.15	100.1	232.52	169.81	135.59	260.45	265.38	160.34	182.76	246.79	115.85	135.07	212.87
PSMB10	93.72	112.87	306.96	288.87	218.58	426.7	286.48	81.35	118.13	215.4	95.47	261.05	94.83
PSMB7	1673.55	934.44	1355.37	1163.96	1218.64	1301.25	1569.49	1247.46	2131.07	1517.48	896.37	1235.25	1155.5
PSMB8	505.71	475	726.17	652	774.35	1750.82	913.09	381.34	678.72	983.72	480.33	518.59	654.67
PSMB9	364.11	251.66	545.95	485.32	504.43	1376.99	493.69	163.16	441.24	843.35	458.75	426.21	389.07
PSMD7	1204.25	1424.19	1648.42	1021.09	901.77	1283.54	1392.05	947.47	1089.06	1639.37	1217.69	1268.84	822.19
PTGDR2	6.74	1.6	1	6.7	6.5	2.71	1.24	2.35	1.82	1.15	1.2	2.8	15.84
PTGS2	8.09	1.6	136.93	3.13	22.42	135.51	87.94	5.17	45.44	27.01	18.73	202.26	4.56
PTPRC	186.1	34.7	594.53	528.18	190.08	1058.26	478.8	23.98	326.54	418.56	123.04	546.59	105.24
PVR	354.67	435.11	397.85	190.05	340.97	348	283.99	161.28	368.54	198.77	343.65	314.24	289.25
PVRL4	1	1.6	1	1.19	3.14	1	6.05	1	1.62	1.85	3.15	2.8	1
PYCARD	33.71	1.6	127.52	72.18	50.92	154.2	59.4	1	47.05	54.72	33.12	188.26	8.9
RAG1	4.72	1.6	20.18	1.19	3.14	1	15.98	1	6.66	14.08	7.94	9.1	1
REL	111.26	106.49	236.44	169.81	100.38	337.18	311.29	150.94	184.37	141.52	96.67	160.27	95.69
RELA	223.86	144.77	246.63	179.33	233.67	240.77	185.97	173.51	179.52	99.04	139.83	163.07	177.28
RELB	29.67	15.55	88.35	26.94	68.53	100.1	73.05	9.87	48.67	47.33	46.31	115.48	46.22
REPS1	780.14	293.13	491.1	649.62	495.21	565.41	419.24	528.98	759.5	638.34	263.32	165.87	512.32
RIPK2	171.94	116.06	209.8	120.99	221.93	222.08	192.17	153.76	276.46	222.78	67.89	191.06	98.3
ROPN1	1	1.6	1	1.19	3.14	1	1.24	1	1.62	1.85	6.74	2.8	1
RORA	238.69	152.75	286.59	469.84	174.15	312.58	362.17	386.98	320.08	394.55	284.9	560.58	388.2
RORC	1	1.6	1	1.19	1	1	1.24	2.35	1.62	1.15	3.15	2.8	1
RPS6	6394.82	8054.21	9833.52	11129.27	6063	10183.46	9744.04	5753	17531.84	9392.75	5965.57	12122.21	3957.33
RRAD	1	1.6	5.29	1.19	1	22.38	1.09	3.29	1.62	10.39	1.2	3.5	1
RSAD2	26.97	26.72	104.02	84.09	79.43	172.89	33.35	29.62	100.36	789.79	84.68	59.49	36.67
RUNX1	399.17	309.09	538.11	231.72	273.9	511.3	386.98	53.13	215.07	143.37	431.18	524.19	164.26
RUNX3	16.86	28.32	98.53	40.03	41.7	117.8	47	12.7	63.21	17.78	13.94	45.49	27.99
S100A12	1	1.6	31.93	4.32	1	18.45	1.24	1	1	1.85	1.2	1	1
S100A7	1	1.6	2.15	1.19	1	1	3.57	1	1.82	1.85	1.95	11.9	1
S100A8	43.15	1.6	1220.6	225.77	216.9	868.4	473.84	7.05	248.99	401.94	42.71	1134.47	62.71
S100B	5152.13	2829.64	1494.84	6033.51	1649.51	2108.9	4865.12	1604.82	2565.65	5477.27	1196.11	2117.06	695.47
SAA1	8.09	21.94	415.88	3.13	17.39	1465.53	1191.04	3.29	3163.39	2121.42	766.88	2005.09	24.52
SAMD9	113.28	189.44	165.92	182.91	122.18	239.79	183.49	31.5	205.37	148.91	79.88	90.28	83.54
SAMD9L	246.11	90.53	231.74	468.65	305.76	512.28	298.88	25.86	586.64	472.12	55.9	188.26	220.68
SAP130	322.98	285.16	302.26	318.63	299.05	293.89	308.81	588.23	465.47	307.74	216.56	185.46	353.48
SBNO2	293.98	124.03	759.08	193.62	531.25	438.5	318.74	130.25	261.92	446.26	383.22	720.15	336.12
SDHA	3928.99	348.97	626.65	574.61	467.55	464.08	486.25	566.6	441.24	363.15	239.34	378.62	581.76
SELE	1	1.6	2.15	1.19	1	1	1.24	1	1.62	1.85	1.2	3.5	1
SELL	3.37	2.79	104.02	162.67	9.85	98.13	177.28	1	27.67	52.87	10.34	115.48	1
SELPLG	87.66	29.91	332.03	404.36	85.29	393.25	172.32	36.21	179.52	147.06	28.33	112.68	59.24
SEMG1	1	1.6	1	1	1	1	4.81	2.35	1.62	4.85	6.74	2.8	1.95
SERPINB2	1	1.6	1	1.19	1	1	1.09	1	1.62	1.85	1.2	2.8	1
SERPING1	619.66	124.03	1628.05	493.65	904.28	4523.99	3683.85	50.31	1586.64	5438.49	479.13	854.52	170.34
SF3A3	964.21	867.44	1086.61	748.44	856.5	1027.77	650.04	413.31	979.21	680.82	834.03	795.74	1191.08
SH2B2	126.76	120.84	122.82	90.04	51.76	103.05	60.65	114.26	93.9	39.94	72.69	65.09	69.66
SH2D1A	1	1.6	11.56	1.19	1	1	4.81	1	1.62	1.85	1.2	2.8	1
SH2D1B	1	1.6	1	1.19	1	1	11.01	1	1.62	1.15	1.2	2.8	1
SIGIRR	1	4.39	54.65	29.32	18.23	38.12	25.9	4.23	17.97	10.39	6.74	2.8	6.29
SIGLEC1	77.54	63.41	361.03	43.61	81.1	178.8	199.62	99.21	139.14	763.93	105.06	87.48	51.43
SLAMF1	101.82	50.65	244.28	94.8	97.03	273.23	178.52	31.5	97.13	174.76	81.08	137.87	57.5
SLAMF6	1	1.6	10.77	1.19	1	1	4.81	1	1.62	3	1.2	2.8	1
SLAMF7	1	1.6	6.07	1.19	1	3.69	6.05	1	1	1.85	1.2	2.8	1
SLC11A1	304.77	58.63	2529.15	844.88	824.65	2008.56	1408.18	28.68	937.2	1384.5	425.18	1151.26	311.82
SMAD2	579.88	310.68	447.22	510.32	351.86	504.41	416.76	883.52	607.64	678.97	177	263.85	342.2
SMAD3	515.15	508.5	295.99	1016.32	346.83	509.33	597.92	59.72	392.77	259.72	385.62	977.7	404.69
SMPD3	58.66	47.46	47.6	55.51	34.16	60.75	79.26	114.26	27.67	60.26	49.91	37.09	12.37
SPA17	283.87	21.94	128.31	105.52	134.75	154.2	104.07	82.29	504.24	224.63	102.66	90.28	99.17
SPACA3	1	1.6	2.15	1.19	1	1	1.24	1	1.62	1.85	1.2	2.8	1
SPANXB1	1	1.6	2.94	1.19	1	1	1.24	3.29	1.62	1.85	1.2	2.8	1
SPINK5	1	1.6	1	1.19	1	6.64	2.33	1	6.66	1.85	4.35	2.8	1
SPN	9.44	2.79	59.35	28.13	18.23	45.99	17.22	1	19.59	32.55	16.34	62.29	6.29
SPO11	1	1.6	1	1.19	1	1	1.24	1	1.62	1.85	1.2	2.8	1
SPP1	4782.63	1106.73	60806.66	13880.74	36861.88	36744.52	24204.61	2844.29	19394.54	86150.79	9568.45	68863.73	12871.46
SSX1	1	1.6	1	1.19	1	1	1.24	1	1.62	1.85	1.2	2.8	1
SSX4	1	1.6	1	1.19	1	1	2.33	1	1.62	1.85	1.2	2.8	1
ST6GAL1	664.16	305.9	726.95	1396.13	345.16	1173.36	682.3	235.57	467.09	379.77	155.42	588.58	140.83
STAT1	342.53	176.68	556.13	442.46	682.98	801.5	655	121.78	678.72	863.67	383.22	445.81	526.21
STAT3	2597.3	3998.99	3036.11	2139.06	2164.2	3987.85	2596.89	1631.15	3037.38	3081.82	2429.84	2993.28	2067.74
STAT4	1	7.58	60.14	22.17	15.72	23.36	200.86	3.29	9.9	15.93	15.14	14.7	1
STAT5B	503.01	479.78	426.06	234.1	318.33	445.39	351	500.77	405.7	411.17	342.45	235.85	408.17
STAT6	214.42	165.51	1143.81	484.13	385.39	779.86	699.67	61.6	194.06	370.54	123.04	412.22	77.47
SYCP1	1	1.6	1	7.89	2.31	1.72	2.33	1.41	1.62	1.85	9.14	2.8	5.42
SYK	109.23	28.32	333.6	346.02	133.08	474.9	230.64	29.62	227.99	263.42	54.7	272.24	77.47
SYT17	151.04	173.49	54.65	79.32	74.4	54.84	44.51	150.94	93.9	19.62	82.28	53.89	63.58
TAB1	712.71	567.52	520.09	481.75	481.8	459.16	388.22	655.94	468.7	536.76	193.78	272.24	349.14
TAL1	78.89	49.06	194.91	353.16	77.75	134.53	78.02	7.99	85.82	3	21.13	151.87	38.41
TANK	838.12	273.99	1077.99	823.45	771.84	1100.56	806.38	301.4	937.2	1438.06	428.78	818.13	466.32
TAP1	291.29	273.99	335.17	359.11	444.07	832.98	354.72	143.41	281.3	536.76	259.72	269.44	403.83
TAP2	343.88	489.35	417.44	411.5	387.07	649.02	460.19	170.69	271.61	374.23	382.02	300.24	297.07
TAPBP	791.6	623.36	1123.43	1056.8	949.55	1636.7	1374.68	376.64	672.26	1353.1	1251.26	1733.54	524.48
TBK1	287.92	251.66	357.89	247.2	270.55	323.41	327.42	316.45	333	320.67	163.81	137.87	267.55
TBP	310.17	176.68	277.19	160.28	225.29	254.54	249.25	294.82	237.68	250.49	187.79	129.47	177.28
TBX21	2.02	33.1	12.34	1.19	1	1	12.25	1.41	1	6.7	9.14	3.5	8.03
TCF7	97.77	41.08	95.4	51.94	71.04	88.29	39.55	39.03	143.98	45.48	54.7	45.49	81.81
TFE3	19.55	34.7	26.45	22.17	27.45	32.22	33.35	10.81	32.51	10.39	6.74	2.8	21.92
TFEB	138.23	138.39	180.02	425.79	112.96	250.61	127.65	87.93	111.67	198.77	78.68	151.87	113.05
TFRC	1468.57	360.14	600.8	735.34	507.78	854.63	710.84	402.03	585.02	555.23	469.54	342.23	655.54
TGFB1	413.33	173.49	1438.43	943.7	643.58	1094.66	1157.53	121.78	530.09	869.21	819.64	1820.33	304.01
TGFB2	111.26	313.87	515.39	312.68	236.18	745.43	596.68	33.38	1043.83	852.58	177	666.96	565.27
THBD	37.76	36.29	903.25	105.52	201.81	576.23	475.08	53.13	226.37	520.14	66.69	275.04	52.3
THBS1	35.74	57.03	2953.05	60.27	558.08	372.59	4154.12	94.51	347.54	743.62	214.16	496.2	79.2
THY1	1159.08	910.51	1961.06	241.24	618.43	1062.2	2503.83	1902.93	943.67	385.31	519.9	610.97	441.15
TICAM1	139.57	55.44	253.68	171	109.6	191.58	148.74	74.76	139.14	87.96	117.05	210.66	87.88
TICAM2	85.63	29.91	169.05	82.9	81.1	135.51	171.08	23.04	139.14	108.28	45.11	93.08	66.18
TIGIT	1	1.6	2.94	1.93	1	24.35	25.9	1	8.28	6.7	5.55	14.7	7.16
TIRAP	160.48	139.99	197.26	159.09	143.97	178.8	138.82	108.62	121.37	150.75	82.28	205.06	101.77
TLK2	374.9	494.14	428.41	368.64	340.13	286.02	436.62	436.82	344.31	329.91	446.76	305.84	281.44
TLR1	197.56	203.8	513.82	401.98	214.39	996.29	470.12	44.67	339.46	420.41	130.24	434.61	134.75
TLR10	33.71	25.13	30.36	93.61	40.03	135.51	33.35	7.99	45.44	27.01	22.33	73.48	51.43
TLR2	163.85	69.79	940.86	479.36	238.7	1025.8	682.3	7.05	307.15	570.01	163.81	563.38	104.37
TLR3	52.59	50.65	78.16	157.9	61.82	126.66	54.44	12.7	76.13	51.02	12.74	20.3	19.31
TLR4	566.39	186.25	675.24	1023.47	229.48	619.51	844.85	189.49	229.61	527.53	222.56	356.23	74.86
TLR5	27.65	5.98	98.53	88.85	35.84	112.88	51.96	1	43.82	71.34	7.94	45.49	4.56
TLR6	33.71	1.6	90.7	103.14	60.15	143.38	95.39	4.23	69.67	117.51	4.35	48.29	20.18
TLR7	28.32	1.2	96.18	117.42	29.13	154.2	89.18	1	45.44	17.78	19.93	132.27	25.39
TLR8	4.05	9.17	77.38	28.13	18.23	122.72	70.57	2.35	11.51	34.4	15.14	11.9	6.29
TLR9	8.77	25.13	20.18	5.51	5.66	12.54	15.98	10.81	14.74	12.24	5.55	14.7	20.18
TMEFF2	5.39	146.37	46.82	193.62	39.19	10.58	270.34	159.4	17.97	342.83	5.55	11.9	4.56
TMUB2	428.84	467.02	400.99	284.11	441.56	463.1	476.32	381.34	410.54	376.08	390.41	462.6	313.56
TNF	1	1.6	319.5	1.19	30.81	25.33	1.24	2.35	14.74	36.25	1.2	23.1	9.76
TNFAIP3	155.08	63.41	542.81	105.52	135.59	616.56	524.71	34.33	331.38	237.56	224.95	512.99	71.39
TNFRSF10B	178.01	125.63	205.1	143.62	143.13	231.92	164.87	116.14	147.21	139.67	153.02	434.61	128.68
TNFRSF10C	45.85	18.74	154.17	159.09	32.48	214.21	122.69	18.34	58.36	115.66	28.33	191.06	28.86
TNFRSF11A	4.05	1.6	57.79	23.37	17.39	98.13	80.5	18.34	24.43	23.32	24.73	9.1	14.97
TNFRSF11B	4.72	5.98	81.29	67.42	76.91	36.15	45.76	1	21.2	52.87	16.34	2.8	8.03
TNFRSF12A	154.41	334.61	176.89	48.37	162.41	167.97	141.3	6.11	55.13	104.58	198.58	252.65	60.11
TNFRSF13B	1	1.6	1	1.19	1	1	1.24	1	1.62	1.85	1	2.8	1
TNFRSF13C	79.56	112.87	24.88	65.04	43.38	7.62	19.7	147.18	30.9	1.85	60.7	2.8	24.52
TNFRSF14	131.48	44.27	254.46	144.81	144.81	387.35	272.83	21.16	98.75	267.11	52.3	101.48	123.47
TNFRSF17	1	1.6	1	1.19	3.98	1	1.24	1	1	3	11.54	2.8	1.08
TNFRSF18	6.74	7.58	35.06	1.19	12.36	21.4	23.42	1	1.62	8.54	40.32	31.49	25.39
TNFRSF1A	741.03	219.75	1615.51	918.7	1025.83	1240.25	1073.16	135.89	1121.37	1029.89	620.61	1170.86	681.58
TNFRSF1B	138.23	60.22	480.91	241.24	151.52	682.47	394.43	28.68	177.91	185.85	157.81	641.77	60.11
TNFRSF4	3.37	1.2	33.5	1.19	3.98	13.53	13.49	21.16	9.9	10.39	10.34	34.29	2.82
TNFRSF8	1	1.6	6.07	1.19	1	27.3	1.09	1	1.62	1.85	1.2	14.7	1
TNFRSF9	1	1.6	1	1.19	1	1	7.29	1	1.82	1.85	154.22	2.8	1
TNFSF10	47.87	2.79	180.02	118.61	60.15	317.5	231.88	22.1	64.82	121.2	34.32	269.44	17.58
TNFSF11	1	1.2	7.64	1.19	1	2.71	11.01	1	1.62	1.85	7.94	2.8	3.69
TNFSF12	349.95	165.51	524.01	521.04	303.24	665.75	535.88	147.18	331.38	370.54	322.07	585.78	205.93
TNFSF13	73.5	26.72	251.33	136.47	73.56	251.59	133.85	19.28	63.21	135.98	95.47	485	30.6
TNFSF13B	244.09	44.27	218.42	192.43	139.78	636.24	244.29	61.6	257.07	239.41	42.71	98.68	200.72
TNFSF14	10.79	1.6	86.78	36.46	22.42	114.85	50.72	2.35	177.91	438.87	15.14	224.65	8.03
TNFSF15	1	1.6	16.26	7.89	1	12.54	1.24	1	9.9	23.32	4.35	2.8	1.08
TNFSF18	1	1.2	42.12	16.22	6.5	11.56	9.77	1	8.28	21.47	1.2	3.5	1
TNFSF4	39.78	23.53	46.03	19.79	30.81	44.02	81.74	18.34	56.75	52.87	23.53	37.09	14.97
TNFSF8	1.35	1.6	38.98	17.41	12.36	26.32	33.35	1	14.74	3	13.94	6.3	1
TOLLIP	697.2	321.85	468.37	618.66	387.91	548.68	1433	705.78	762.73	1064.98	252.53	487.8	402.09
TP53	475.36	184.65	496.58	509.13	622.63	724.77	444.06	697.32	693.26	320.67	565.46	387.02	436.81
TPSAB1	1	1.6	181.59	4.32	13.2	74.52	49.48	10.81	1.82	8.54	49.91	2.8	15.84
TPTE	2.7	12.36	8.42	3.13	3.14	12.54	17.22	487.61	6.66	17.78	16.34	37.09	16.71
TRAF2	287.24	286.75	172.19	159.09	199.3	170.93	207.06	207.36	208.6	121.2	226.15	213.46	189.44
TRAF3	453.11	235.7	274.05	293.63	225.29	309.63	332.39	281.65	232.84	305.9	178.2	230.25	142.57
TRAF6	312.86	251.66	333.6	197.19	221.09	329.31	256.7	196.08	315.23	324.37	252.53	289.04	218.08
TREM1	11.46	1.6	505.2	5.51	166.61	276.19	820.03	2.35	255.45	876.59	83.48	353.43	20.18
TREM2	141.6	18.74	422.14	348.4	268.04	545.73	210.79	11.76	216.68	270.8	49.91	163.07	86.15
TRIM21	103.84	80.96	172.97	98.37	133.91	218.14	109.04	44.67	116.52	300.36	78.68	149.07	73.13
TRIM22	176.66	85.75	255.25	482.94	247.92	610.66	352.24	45.61	331.38	309.59	147.02	151.87	219.82
TRIM39	101.82	74.58	101.67	80.51	93.68	106.98	96.63	104.86	174.68	115.66	59.5	11.9	59.24
TTK	132.83	84.15	23.31	1	107.09	25.33	18.46	93.57	24.43	1.15	100.26	6.3	99.17
TUBB	1488.12	861.06	1244.1	668.67	1636.09	1384.86	870.9	1049.98	1407.32	987.41	1833.96	960.9	1722.28
TXK	1	1.6	2.94	1.19	3.98	1	7.29	1	1.62	1.85	1.2	2.8	1
TXNIP	2860.27	1875.66	4930.77	2509.33	3313.47	2156.12	4496.59	1629.27	2079.38	3613.73	1815.97	2033.08	2877.56
TYK2	436.26	331.42	615.68	440.07	593.29	471.95	429.17	323.03	782.11	416.71	270.52	370.22	415.98
UBC	63282.64	19632.8	70178.87	28714.4	24090.83	54414.5	43406.36	23916.21	37342.98	59058.3	26297.53	46854.66	35425.86
ULBP2	7.42	7.58	17.04	1.93	14.04	4.67	42.03	7.99	11.51	10.39	16.34	1	2.82
USP39	154.41	65.01	150.25	101.94	126.37	124.69	142.54	172.57	142.37	84.27	87.07	59.49	100.9
USP9Y	1	63.41	117.34	1.19	66.01	1	1.24	1	6.66	1.85	1.2	2.8	1
VCAM1	91.03	1.6	156.52	109.09	234.51	456.21	140.06	28.68	365.31	320.67	270.52	389.82	177.28
VEGFA	848.24	1017.39	6928.07	368.64	10244.29	5932.71	1023.53	9476.11	8169.89	4897.34	5520.76	1145.66	5704.57
VEGFC	5.39	1.6	44.47	76.94	25.78	6.64	34.59	11.76	13.13	15.93	1	53.89	1
XCL2	1	1.6	1	1.19	1	1	1.24	1	1.82	1.15	1.2	2.8	1
XCR1	1	1.6	1.37	1.19	1	2.71	7.29	1	1.62	1.85	1.2	2.8	1
YTHDF2	536.72	313.87	621.17	348.4	595.8	509.33	427.93	325.85	470.32	385.31	173.4	191.06	473.26
ZAP70	17.53	1.2	67.19	22.17	27.45	49.92	37.07	4.23	8.28	25.16	9.14	14.7	2.82
ZC3H14	995.9	459.04	491.88	692.48	645.26	745.43	748.06	763.15	1124.6	485.05	300.49	235.85	649.46
ZKSCAN5	184.75	106.49	111.85	118.61	109.6	112.88	89.18	106.74	132.67	91.65	70.29	23.1	124.34
ZNF143	134.18	79.37	142.41	111.47	126.37	135.51	118.96	181.03	155.29	176.61	59.5	59.49	126.07
ZNF205	111.26	68.2	78.94	72.18	100.38	62.71	39.55	89.81	97.13	36.25	76.28	95.88	60.11
ZNF346	233.3	345.78	208.23	157.9	190.92	185.68	161.15	222.41	328.15	97.19	91.87	107.08	173.81
