# Supplementary material for: Carcinoembryonic antigen-expressing oncolytic measles virus derivative in recurrent glioblastoma: a phase 1 trial
Source: Nat Commun. 2024 Jan 12;15:493. doi: 10.1038/s41467-023-43076-7 (PMC10786937; doi:10.1038/s41467-023-43076-7)
Supplement: Supplementary file 5 — Supplementary Data 2 [file 41467_2023_43076_MOESM5_ESM.xlsx]

## Sheet: Sheet1
gene.symbol	GeneName.nano	ref.seq
HLA-G	HLA-G	NM_002127.4
ISG15	ISG15	NM_005101.3
OASL	OASL	NM_198213.1
SOCS1	SOCS1	NM_003745.1
HLA-A	HLA-A	NM_002116.5
HLA-B	HLA-B	NM_005514.6
HLA-C	HLA-C	NM_002117.4
HLA-E	HLA-E	NM_005516.4
IFI27	IFI27	NM_005532.3
IFI35	IFI35	NM_005533.3
IFI6	IFI6	NM_002038.3
IFIT1	IFIT1	NM_001548.3
IFIT3	IFIT3	NM_001031683.2
IRF1	IRF1	NM_002198.1
IRF2	IRF2	NM_002199.3
IRF9	IRF9	NM_006084.4
MX1	MX1	NM_002462.2
MX2	MX2	NM_002463.1
OAS1	OAS1	NM_001032409.1
OAS2	OAS2	NM_016817.2
OAS3	OAS3	NM_006187.2
STAT2	STAT2	NM_005419.2
NOS2A	NOS2A	NM_153292.1
ABCB1	ABCB1	NM_000927.3
ADA	ADA	NM_000022.2
ADORA2A	ADORA2A	NM_000675.3
AICDA	AICDA	NM_020661.1
AIRE	AIRE	NM_000383.2
AMBP	AMBP	NM_001633.3
APOBEC3B	APOBEC3B	NM_004900.3
APOE	APOE	NM_000041.2
ARG1	ARG1	NM_000045.2
BATF	BATF	NM_006399.3
BLK	BLK	NM_001715.2
BMI1	BMI1	NM_005180.5
BST1	BST1	NM_004334.2
C1QA	C1QA	NM_015991.2
C3AR1	C3AR1	NM_004054.2
C4B	C4B	NM_001002029.3
C4BPA	C4BPA	NM_000715.3
C6	C6	NM_000065.2
C8A	C8A	NM_000562.2
C8B	C8B	NM_000066.2
C8G	C8G	NM_000606.2
C9	C9	NM_001737.3
CAMP	CAMP	NM_004345.3
CARD9	CARD9	NM_052813.4
CCL1	CCL1	NM_002981.1
CCL11	CCL11	NM_002986.2
CCL13	CCL13	NM_005408.2
CCL14	CCL14	NM_032963.3
CCL15	CCL15	NM_032965.3
CCL16	CCL16	NM_004590.2
CCL17	CCL17	NM_002987.2
CCL18	CCL18	NM_002988.2
CCL19	CCL19	NM_006274.2
CCL20	CCL20	NM_004591.1
CCL21	CCL21	NM_002989.2
CCL23	CCL23	NM_145898.1
CCL24	CCL24	NM_002991.2
CCL25	CCL25	NM_005624.2
CCL26	CCL26	NM_006072.4
CCL27	CCL27	NM_006664.2
CCL3	CCL3	NM_002983.2
CCL3L1	CCL3L1	NM_021006.4
CCL4	CCL4	NM_002984.2
CCL7	CCL7	NM_006273.2
CCL8	CCL8	NM_005623.2
CCR2	CCR2	NM_001123041.2
CCR3	CCR3	NM_001837.2
CCR4	CCR4	NM_005508.4
CCR7	CCR7	NM_001838.2
CCR9	CCR9	NM_031200.1
CCRL2	CCRL2	NM_003965.4
CD14	CD14	NM_000591.2
CD180	CD180	NM_005582.2
CD19	CD19	NM_001770.4
CD1B	CD1B	NM_001764.2
CD1E	CD1E	NM_001042583.1
CD207	CD207	NM_015717.2
CD244	CD244	NM_016382.2
CD247	CD247	NM_198053.1
CD27	CD27	NM_001242.4
CD33	CD33	NM_001177608.1
CD38	CD38	NM_001775.2
CD3D	CD3D	NM_000732.4
CD3E	CD3E	NM_000733.2
CD40	CD40	NM_001250.4
CD48	CD48	NM_001778.2
CD5	CD5	NM_014207.2
CD6	CD6	NM_006725.3
CD7	CD7	NM_006137.6
CD70	CD70	NM_001252.2
CD79A	CD79A	NM_001783.3
CD79B	CD79B	NM_021602.2
CD80	CD80	NM_005191.3
CD8A	CD8A	NM_001768.5
CD8B	CD8B	NM_004931.3
CDH5	CDH5	NM_001795.3
CDK1	CDK1	NM_001786.4
CEACAM6	CEACAM6	NM_002483.4
CFD	CFD	NM_001928.2
CFP	CFP	NM_002621.2
CHIT1	CHIT1	NM_003465.2
CLEC4A	CLEC4A	NM_194448.2
CLEC4C	CLEC4C	NM_203503.1
CLEC6A	CLEC6A	NM_001007033.1
CMA1	CMA1	NM_001836.2
CR2	CR2	NM_001006658.1
CRP	CRP	NM_000567.2
CSF2	CSF2	NM_000758.2
CSF2RB	CSF2RB	NM_000395.2
CSF3	CSF3	NM_000759.3
CSF3R	CSF3R	NM_156038.2
CT45A1	CT45A1	NM_001017417.1
CTAG1B	CTAG1B	NM_001327.2
CTAGE1	CTAGE1	NM_172241.2
CTCFL	CTCFL	NM_001269042.1
CTLA4	CTLA4	NM_005214.3
CTSG	CTSG	NM_001911.2
CTSL	CTSL	NM_001912.4
CTSW	CTSW	NM_001335.3
CXCL1	CXCL1	NM_001511.1
CXCL10	CXCL10	NM_001565.1
CXCL11	CXCL11	NM_005409.4
CXCL13	CXCL13	NM_006419.2
CXCL2	CXCL2	NM_002089.3
CXCL3	CXCL3	NM_002090.2
CXCL5	CXCL5	NM_002994.3
CXCL6	CXCL6	NM_002993.3
CXCR1	CXCR1	NM_000634.2
CXCR2	CXCR2	NM_001557.2
CXCR3	CXCR3	NM_001504.1
CXCR5	CXCR5	NM_001716.3
CXCR6	CXCR6	NM_006564.1
DHX58	DHX58	NM_024119.2
EBI3	EBI3	NM_005755.2
ECSIT	ECSIT	NM_001142464.2
ELANE	ELANE	NM_001972.2
EOMES	EOMES	NM_005442.2
F12	F12	NM_000505.3
FCER1A	FCER1A	NM_002001.2
FCER2	FCER2	NM_002002.4
FCGR1A	FCGR1A	NM_000566.3
FEZ1	FEZ1	NM_005103.4
FLT3	FLT3	NM_004119.1
FLT3LG	FLT3LG	NM_001459.3
FOXJ1	FOXJ1	NM_001454.3
FOXP3	FOXP3	NM_014009.3
FPR2	FPR2	NM_001462.3
FUT5	FUT5	NM_002034.2
FUT7	FUT7	NM_004479.3
GAGE1	GAGE1	NM_001040663.2
GNLY	GNLY	NM_006433.2
GZMA	GZMA	NM_006144.2
GZMB	GZMB	NM_004131.3
GZMH	GZMH	NM_033423.3
GZMK	GZMK	NM_002104.2
GZMM	GZMM	NM_005317.2
HAMP	HAMP	NM_021175.2
HCK	HCK	NM_002110.2
HLA-DOB	HLA-DOB	NM_002120.3
HRAS	HRAS	NM_005343.2
HSD11B1	HSD11B1	NM_181755.1
ICAM2	ICAM2	NM_000873.3
ICAM3	ICAM3	NM_002162.3
ICAM4	ICAM4	NM_001039132.1
ICOS	ICOS	NM_012092.2
IFNA1	IFNA1	NM_024013.1
IFNA17	IFNA17	NM_021268.2
IFNA2	IFNA2	NM_000605.3
IFNA7	IFNA7	NM_021057.2
IFNA8	IFNA8	NM_002170.3
IFNB1	IFNB1	NM_002176.2
IFNG	IFNG	NM_000619.2
IFNL1	IFNL1	NM_172140.1
IFNL2	IFNL2	NM_172138.1
IGLL1	IGLL1	NM_020070.2
IKBKG	IKBKG	NM_003639.2
IL10	IL10	NM_000572.2
IL12A	IL12A	NM_000882.2
IL12B	IL12B	NM_002187.2
IL13	IL13	NM_002188.2
IL13RA2	IL13RA2	NM_000640.2
IL15RA	IL15RA	NM_002189.2
IL17A	IL17A	NM_002190.2
IL17B	IL17B	NM_014443.2
IL17F	IL17F	NM_052872.3
IL18	IL18	NM_001562.2
IL18RAP	IL18RAP	NM_003853.2
IL19	IL19	NM_013371.3
IL1B	IL1B	NM_000576.2
IL1R2	IL1R2	NM_173343.1
IL1RAPL2	IL1RAPL2	NM_017416.1
IL1RL1	IL1RL1	NM_016232.4
IL1RL2	IL1RL2	NM_003854.2
IL2	IL2	NM_000586.2
IL21	IL21	NM_021803.2
IL22	IL22	NM_020525.4
IL22RA1	IL22RA1	NM_021258.2
IL22RA2	IL22RA2	NM_181310.1
IL23A	IL23A	NM_016584.2
IL23R	IL23R	NM_144701.2
IL24	IL24	NM_181339.1
IL25	IL25	NM_022789.2
IL26	IL26	NM_018402.1
IL27	IL27	NM_145659.3
IL2RB	IL2RB	NM_000878.2
IL3	IL3	NM_000588.3
IL4	IL4	NM_000589.2
IL5	IL5	NM_000879.2
IL6	IL6	NM_000600.1
IL7	IL7	NM_000880.2
IL8	IL8	NM_000584.2
IL9	IL9	NM_000590.1
IRAK2	IRAK2	NM_001570.3
IRF4	IRF4	NM_002460.1
IRF5	IRF5	NM_002200.3
IRF7	IRF7	NM_001572.3
IRGM	IRGM	NM_001145805.1
ISG20	ISG20	NM_002201.4
ITGA2B	ITGA2B	NM_000419.3
ITGAE	ITGAE	NM_002208.4
ITK	ITK	NM_005546.3
KIR3DL1	KIR3DL1	NM_013289.2
KIR3DL2	KIR3DL2	NM_006737.2
KIR3DL3	KIR3DL3	NM_153443.3
KLRB1	KLRB1	NM_002258.2
KLRC1	KLRC1	NM_002259.3
KLRC2	KLRC2	NM_002260.3
KLRF1	KLRF1	NM_016523.1
KLRK1	KLRK1	NM_007360.3
LAG3	LAG3	NM_002286.5
LAIR2	LAIR2	NM_002288.3
LBP	LBP	NM_004139.2
LCK	LCK	NM_005356.2
LILRA1	LILRA1	NM_006863.1
LILRA4	LILRA4	NM_012276.3
LILRB1	LILRB1	NM_001081637.1
LTA	LTA	NM_000595.2
LTF	LTF	NM_002343.2
LTK	LTK	NM_001135685.1
LY86	LY86	NM_004271.3
LY9	LY9	NM_001033667.1
LY96	LY96	NM_015364.2
MAGEA1	MAGEA1	NM_004988.4
MAGEA12	MAGEA12	NM_001166386.1
MAGEA3	MAGEA3	NM_005362.3
MAGEA4	MAGEA4	NM_001011548.1
MAGEB2	MAGEB2	NM_002364.4
MAGEC1	MAGEC1	NM_005462.4
MAGEC2	MAGEC2	NM_016249.3
MAP4K2	MAP4K2	NM_004579.2
MAPK11	MAPK11	NM_002751.5
MARCO	MARCO	NM_006770.3
MBL2	MBL2	NM_000242.2
MIF	MIF	NM_002415.1
MNX1	MNX1	NM_005515.3
MPPED1	MPPED1	NM_001044370.1
MRC1	MRC1	NM_002438.2
MS4A1	MS4A1	NM_152866.2
NCF4	NCF4	NM_000631.4
NCR1	NCR1	NM_004829.5
NEFL	NEFL	NM_006158.3
NOD2	NOD2	NM_022162.1
OSM	OSM	NM_020530.4
PASD1	PASD1	NM_173493.2
PAX5	PAX5	NM_016734.1
PBK	PBK	NM_018492.2
PDCD1	PDCD1	NM_005018.1
PDCD1LG2	PDCD1LG2	NM_025239.3
PLA2G1B	PLA2G1B	NM_000928.2
PLA2G6	PLA2G6	NM_001004426.1
PMCH	PMCH	NM_002674.2
PPBP	PPBP	NM_002704.2
PRF1	PRF1	NM_005041.3
PRG2	PRG2	NM_002728.4
PRM1	PRM1	NM_002761.2
PTGDR2	PTGDR2	NM_004778.1
PYCARD	PYCARD	NM_013258.3
RAG1	RAG1	NM_000448.2
ROPN1	ROPN1	NM_017578.2
RRAD	RRAD	NM_004165.1
S100A12	S100A12	NM_005621.1
S100A7	S100A7	NM_002963.2
S100A8	S100A8	NM_002964.3
S100B	S100B	NM_006272.1
SAA1	SAA1	NM_199161.1
SELE	SELE	NM_000450.2
SEMG1	SEMG1	NM_003007.2
SERPINB2	SERPINB2	NM_002575.1
SH2B2	SH2B2	NM_020979.3
SH2D1A	SH2D1A	NM_001114937.2
SH2D1B	SH2D1B	NM_053282.4
SIGIRR	SIGIRR	NM_021805.2
SLAMF1	SLAMF1	NM_003037.2
SMPD3	SMPD3	NM_018667.3
SPACA3	SPACA3	NM_173847.3
SPANXB1	SPANXB1	NM_032461.2
SPO11	SPO11	NM_198265.1
SSX1	SSX1	NM_005635.2
SSX4	SSX4	NM_005636.3
STAT4	STAT4	NM_003151.2
SYCP1	SYCP1	NM_003176.2
TBX21	TBX21	NM_013351.1
TFEB	TFEB	NM_007162.2
TICAM2	TICAM2	NM_021649.4
TLR1	TLR1	NM_003263.3
TLR10	TLR10	NM_030956.2
TLR9	TLR9	NM_017442.2
TMEFF2	TMEFF2	NM_016192.2
TNF	TNF	NM_000594.2
TNFRSF10C	TNFRSF10C	NM_003841.3
TNFRSF11A	TNFRSF11A	NM_003839.2
TNFRSF13C	TNFRSF13C	NM_052945.3
TNFRSF17	TNFRSF17	NM_001192.2
TNFRSF18	TNFRSF18	NM_004195.2
TNFRSF4	TNFRSF4	NM_003327.2
TNFRSF8	TNFRSF8	NM_152942.2
TNFSF11	TNFSF11	NM_003701.2
TNFSF18	TNFSF18	NM_005092.2
TPSAB1	TPSAB1	NM_003294.3
TPTE	TPTE	NM_199259.2
TRAF2	TRAF2	NM_021138.3
TREM1	TREM1	NM_018643.3
TREM2	TREM2	NM_018965.3
ULBP2	ULBP2	NM_025217.2
USP9Y	USP9Y	NM_004654.3
VEGFC	VEGFC	NM_005429.2
XCL2	XCL2	NM_003175.3
XCR1	XCR1	NM_005283.2
ZAP70	ZAP70	NM_001079.3
adar	adar	NM_001111.3
ddx60	ddx60	NM_017631.5
PKR	PKR	NM_002759.1
Sp100	Sp100	NM_003113.3
trim25	trim25	NM_005082.4
A2M	A2M	NM_000014.4
ABCF1	ABCF1	NM_001090.2
ABL1	ABL1	NM_005157.3
AGK	AGK	NM_018238.3
AKT3	AKT3	NM_181690.1
ALAS1	ALAS1	NM_000688.4
ALCAM	ALCAM	NM_001627.3
AMICA1	AMICA1	NM_153206.2
AMMECR1L	AMMECR1L	NM_001199140.1
ANP32B	ANP32B	NM_006401.2
ANXA1	ANXA1	NM_000700.1
APOBEC3C	APOBEC3C	NM_014508.2
APP	APP	NM_000484.3
ARG2	ARG2	NM_001172.3
ATF1	ATF1	NM_005171.2
ATF2	ATF2	NM_001256090.1
ATG10	ATG10	NM_001131028.1
ATG12	ATG12	NM_004707.2
ATG16L1	ATG16L1	NM_198890.2
ATG5	ATG5	NM_004849.2
ATG7	ATG7	NM_001136031.2
ATM	ATM	NM_000051.3
AXL	AXL	NM_021913.2
BAX	BAX	NM_138761.3
BCL10	BCL10	NM_003921.2
BCL2	BCL2	NM_000657.2
BCL2L1	BCL2L1	NM_001191.2
BCL6	BCL6	NM_001706.2
BID	BID	NM_001196.2
BIRC5	BIRC5	NM_001168.2
BLNK	BLNK	NM_013314.2
BST2	BST2	NM_004335.2
BTK	BTK	NM_000061.1
BTLA	BTLA	NM_181780.2
C1QB	C1QB	NM_000491.3
C1QBP	C1QBP	NM_001212.3
C1R	C1R	NM_001733.4
C1S	C1S	NM_001734.2
C2	C2	NM_000063.3
C3	C3	NM_000064.2
C5	C5	NM_001735.2
C7	C7	NM_000587.2
CARD11	CARD11	NM_032415.2
CASP1	CASP1	NM_001223.3
CASP10	CASP10	NM_032977.3
CASP3	CASP3	NM_032991.2
CASP8	CASP8	NM_001228.4
CC2D1B	CC2D1B	NM_032449.2
CCL2	CCL2	NM_002982.3
CCL22	CCL22	NM_002990.3
CCL28	CCL28	NM_148672.2
CCL5	CCL5	NM_002985.2
CCND3	CCND3	NM_001760.2
CCR1	CCR1	NM_001295.2
CCR5	CCR5	NM_000579.1
CCR6	CCR6	NM_031409.2
CD160	CD160	NM_007053.2
CD163	CD163	NM_004244.4
CD164	CD164	NM_006016.4
CD1A	CD1A	NM_001763.2
CD1C	CD1C	NM_001765.2
CD1D	CD1D	NM_001766.3
CD2	CD2	NM_001767.3
CD200	CD200	NM_005944.5
CD209	CD209	NM_021155.2
CD22	CD22	NM_001771.2
CD274	CD274	NM_014143.3
CD276	CD276	NM_001024736.1
CD28	CD28	NM_001243078.1
CD34	CD34	NM_001025109.1
CD36	CD36	NM_001001548.2
CD37	CD37	NM_001774.2
CD3EAP	CD3EAP	NM_012099.1
CD3G	CD3G	NM_000073.2
CD4	CD4	NM_000616.4
CD40LG	CD40LG	NM_000074.2
CD44	CD44	NM_001001392.1
CD46	CD46	NM_172350.1
CD47	CD47	NM_001777.3
CD53	CD53	NM_001040033.1
CD55	CD55	NM_000574.3
CD58	CD58	NM_001779.2
CD59	CD59	NM_000611.4
CD63	CD63	NM_001780.4
CD68	CD68	NM_001251.2
CD74	CD74	NM_001025159.1
CD81	CD81	NM_004356.3
CD83	CD83	NM_004233.3
CD84	CD84	NM_001184879.1
CD86	CD86	NM_175862.3
CD9	CD9	NM_001769.2
CD96	CD96	NM_005816.4
CD97	CD97	NM_078481.2
CD99	CD99	NM_002414.3
CDH1	CDH1	NM_004360.2
CDKN1A	CDKN1A	NM_000389.2
CEACAM1	CEACAM1	NM_001712.3
CEACAM8	CEACAM8	NM_001816.3
CEBPB	CEBPB	NM_005194.2
CFB	CFB	NM_001710.5
CFI	CFI	NM_000204.3
CHUK	CHUK	NM_001278.3
CKLF	CKLF	NM_181640.2
CLEC5A	CLEC5A	NM_013252.2
CLEC7A	CLEC7A	NM_197954.2
CLU	CLU	NM_001831.2
CMKLR1	CMKLR1	NM_004072.1
CNOT10	CNOT10	NM_001256741.1
CNOT4	CNOT4	NM_001190848.1
COG7	COG7	NM_153603.3
COL3A1	COL3A1	NM_000090.3
COLEC12	COLEC12	NM_130386.2
CR1	CR1	NM_000651.4
CREB1	CREB1	NM_004379.3
CREB5	CREB5	NM_182898.2
CREBBP	CREBBP	NM_004380.2
CSF1	CSF1	NM_000757.4
CSF1R	CSF1R	NM_005211.2
CTSH	CTSH	NM_004390.3
CTSS	CTSS	NM_004079.3
CX3CL1	CX3CL1	NM_002996.3
CX3CR1	CX3CR1	NM_001337.3
CXCL12	CXCL12	NM_000609.5
CXCL14	CXCL14	NM_004887.4
CXCL16	CXCL16	NM_001100812.1
CXCL9	CXCL9	NM_002416.1
CXCR4	CXCR4	NM_003467.2
CYBB	CYBB	NM_000397.3
CYFIP2	CYFIP2	NM_001037332.2
CYLD	CYLD	NM_015247.1
DDX43	DDX43	NM_018665.2
DDX50	DDX50	NM_024045.1
DDX58	DDX58	NM_014314.3
DEFB1	DEFB1	NM_005218.3
DHX16	DHX16	NM_001164239.1
DMBT1	DMBT1	NM_007329.2
DNAJC14	DNAJC14	NM_032364.5
DOCK9	DOCK9	NM_001130048.1
DPP4	DPP4	NM_001935.3
DUSP4	DUSP4	NM_057158.2
DUSP6	DUSP6	NM_001946.2
EDC3	EDC3	NM_001142443.1
EGR1	EGR1	NM_001964.2
EGR2	EGR2	NM_000399.3
EIF2B4	EIF2B4	NM_172195.3
ELK1	ELK1	NM_005229.3
ENG	ENG	NM_001114753.1
ENTPD1	ENTPD1	NM_001098175.1
EP300	EP300	NM_001429.2
EPCAM	EPCAM	NM_002354.1
ERCC3	ERCC3	NM_000122.1
ETS1	ETS1	NM_005238.3
EWSR1	EWSR1	NM_013986.3
F13A1	F13A1	NM_000129.3
F2RL1	F2RL1	NM_005242.3
FADD	FADD	NM_003824.2
FAS	FAS	NM_000043.3
FCER1G	FCER1G	NM_004106.1
FCF1	FCF1	NM_015962.4
FCGR2A	FCGR2A	NM_021642.3
FCGR2B	FCGR2B	NM_001002273.1
FCGR3A	FCGR3A	NM_000569.6
FN1	FN1	NM_212482.1
FOS	FOS	NM_005252.2
FYN	FYN	NM_002037.3
G6PD	G6PD	NM_000402.2
GATA3	GATA3	NM_001002295.1
GBP1	GBP1	NM_002053.1
GBP3	GBP3	NM_018284.2
GBP4	GBP4	NM_052941.4
GPATCH3	GPATCH3	NM_022078.2
GPI	GPI	NM_000175.2
GTF3C1	GTF3C1	NM_001520.3
GUSB	GUSB	NM_000181.1
HAVCR2	HAVCR2	NM_032782.3
HDAC3	HDAC3	NM_003883.2
HERC5	HERC5	NM_016323.2
HERC6	HERC6	NM_001165136.1
HLA-DMA	HLA-DMA	NM_006120.3
HLA-DMB	HLA-DMB	NM_002118.3
HLA-DPA1	HLA-DPA1	NM_033554.2
HLA-DPB1	HLA-DPB1	NM_002121.4
HLA-DQA1	HLA-DQA1	NM_002122.3
HLA-DQB1	HLA-DQB1	NM_002123.3
HLA-DRA	HLA-DRA	NM_019111.3
HMGB1	HMGB1	NM_002128.4
HPRT1	HPRT1	NM_000194.1
ICAM1	ICAM1	NM_000201.2
ICOSLG	ICOSLG	NM_015259.4
IDO1	IDO1	NM_002164.3
IFI16	IFI16	NM_005531.1
IFI44	IFI44	NM_006417.4
IFI44L	IFI44L	NM_006820.2
IFIH1	IFIH1	NM_022168.2
IFIT2	IFIT2	NM_001547.4
IFIT5	IFIT5	NM_012420.2
IFITM1	IFITM1	NM_003641.3
IFITM2	IFITM2	NM_006435.2
IFITM3	IFITM3	NM_021034.2
IFNAR1	IFNAR1	NM_000629.2
IFNAR2	IFNAR2	NM_000874.3
IFNGR1	IFNGR1	NM_000416.1
IGF1R	IGF1R	NM_000875.2
IGF2R	IGF2R	NM_000876.1
IKBKB	IKBKB	NM_001556.1
IKBKE	IKBKE	NM_014002.2
IL10RA	IL10RA	NM_001558.2
IL11	IL11	NM_000641.2
IL11RA	IL11RA	NM_147162.1
IL12RB1	IL12RB1	NM_005535.1
IL12RB2	IL12RB2	NM_001559.2
IL13RA1	IL13RA1	NM_001560.2
IL15	IL15	NM_172174.1
IL16	IL16	NM_004513.4
IL17RA	IL17RA	NM_014339.6
IL17RB	IL17RB	NM_018725.3
IL18R1	IL18R1	NM_003855.2
IL1A	IL1A	NM_000575.3
IL1R1	IL1R1	NM_000877.2
IL1RAP	IL1RAP	NM_002182.2
IL1RN	IL1RN	NM_000577.3
IL21R	IL21R	NM_021798.2
IL2RA	IL2RA	NM_000417.1
IL2RG	IL2RG	NM_000206.1
IL32	IL32	NM_001012633.1
IL34	IL34	NM_152456.1
IL3RA	IL3RA	NM_002183.2
IL4R	IL4R	NM_000418.2
IL5RA	IL5RA	NM_000564.3
IL6R	IL6R	NM_000565.2
IL6ST	IL6ST	NM_002184.2
IL7R	IL7R	NM_002185.2
ILF3	ILF3	NM_001137673.1
INPP5D	INPP5D	NM_005541.3
IRAK1	IRAK1	NM_001569.3
IRAK4	IRAK4	NM_016123.1
IRF3	IRF3	NM_001571.5
IRF8	IRF8	NM_002163.2
ITCH	ITCH	NM_001257138.1
ITGA1	ITGA1	NM_181501.1
ITGA2	ITGA2	NM_002203.2
ITGA4	ITGA4	NM_000885.4
ITGA5	ITGA5	NM_002205.2
ITGA6	ITGA6	NM_000210.1
ITGAL	ITGAL	NM_002209.2
ITGAM	ITGAM	NM_000632.3
ITGAX	ITGAX	NM_000887.3
ITGB1	ITGB1	NM_033666.2
ITGB2	ITGB2	NM_000211.2
ITGB3	ITGB3	NM_000212.2
ITGB4	ITGB4	NM_001005731.1
JAK1	JAK1	NM_002227.1
JAK2	JAK2	NM_004972.2
JAK3	JAK3	NM_000215.2
JAM3	JAM3	NM_032801.3
KIT	KIT	NM_000222.2
KLRD1	KLRD1	NM_002262.3
KLRG1	KLRG1	NM_005810.3
LAMP1	LAMP1	NM_005561.3
LAMP2	LAMP2	NM_001122606.1
LAMP3	LAMP3	NM_014398.3
LCN2	LCN2	NM_005564.3
LCP1	LCP1	NM_002298.4
LGALS3	LGALS3	NM_001177388.1
LIF	LIF	NM_002309.3
LILRA5	LILRA5	NM_181879.2
LILRB2	LILRB2	NM_005874.1
LILRB3	LILRB3	NM_006864.2
LRP1	LRP1	NM_002332.2
LRRN3	LRRN3	NM_001099660.1
LTB	LTB	NM_002341.1
LTBR	LTBR	NM_002342.1
LYN	LYN	NM_002350.1
MAF	MAF	NM_005360.4
MAP2K1	MAP2K1	NM_002755.2
MAP2K2	MAP2K2	NM_030662.2
MAP2K4	MAP2K4	NM_003010.2
MAP3K1	MAP3K1	NM_005921.1
MAP3K5	MAP3K5	NM_005923.3
MAP3K7	MAP3K7	NM_145333.1
MAPK1	MAPK1	NM_138957.2
MAPK14	MAPK14	NM_001315.1
MAPK3	MAPK3	NM_001040056.1
MAPK8	MAPK8	NM_002750.2
MAPKAPK2	MAPKAPK2	NM_004759.3
MASP1	MASP1	NM_139125.3
MASP2	MASP2	NM_139208.1
MAVS	MAVS	NM_020746.3
MCAM	MCAM	NM_006500.2
MEF2C	MEF2C	NM_002397.3
MEFV	MEFV	NM_000243.2
MERTK	MERTK	NM_006343.2
MFGE8	MFGE8	NM_001114614.1
MICA	MICA	NM_000247.1
MICB	MICB	NM_005931.3
MME	MME	NM_000902.2
MR1	MR1	NM_001531.2
MRPS5	MRPS5	NM_031902.3
MS4A2	MS4A2	NM_000139.3
MSR1	MSR1	NM_002445.3
MST1R	MST1R	NM_002447.1
MTMR14	MTMR14	NM_022485.3
MUC1	MUC1	NM_001018017.1
MYD88	MYD88	NM_002468.3
NCAM1	NCAM1	NM_000615.5
NFATC1	NFATC1	NM_172389.1
NFATC2	NFATC2	NM_012340.3
NFATC3	NFATC3	NM_004555.2
NFATC4	NFATC4	NM_001136022.2
NFKB1	NFKB1	NM_003998.2
NFKB2	NFKB2	NM_002502.2
NFKBIA	NFKBIA	NM_020529.1
NLRC5	NLRC5	NM_032206.4
NLRP3	NLRP3	NM_001079821.2
NOD1	NOD1	NM_006092.1
NOL7	NOL7	NM_016167.3
NOTCH1	NOTCH1	NM_017617.3
NRP1	NRP1	NM_003873.5
NT5E	NT5E	NM_002526.2
NUBP1	NUBP1	NM_001278506.1
NUP107	NUP107	NM_020401.2
PDGFC	PDGFC	NM_016205.2
PDGFRB	PDGFRB	NM_002609.3
PIK3CD	PIK3CD	NM_005026.3
PIK3CG	PIK3CG	NM_002649.2
PIN1	PIN1	NM_006221.2
PLAU	PLAU	NM_002658.2
PLAUR	PLAUR	NM_001005376.1
PNMA1	PNMA1	NM_006029.4
POLR2A	POLR2A	NM_000937.2
POU2AF1	POU2AF1	NM_006235.2
POU2F2	POU2F2	NM_002698.2
PPARG	PPARG	NM_015869.3
PPIA	PPIA	NM_021130.2
PRAME	PRAME	NM_006115.3
PRKCD	PRKCD	NM_006254.3
PRKCE	PRKCE	NM_005400.2
PRPF38A	PRPF38A	NM_032864.3
PSEN1	PSEN1	NM_000021.2
PSEN2	PSEN2	NM_000447.2
PSMB10	PSMB10	NM_002801.2
PSMB7	PSMB7	NM_002799.2
PSMB8	PSMB8	NM_004159.4
PSMB9	PSMB9	NM_002800.4
PSMD7	PSMD7	NM_002811.3
PTGS2	PTGS2	NM_000963.1
PTPRC	PTPRC	NM_080921.3
PVR	PVR	NM_006505.3
PVRL4	PVRL4	NM_030916.2
REL	REL	NM_002908.2
RELA	RELA	NM_021975.2
RELB	RELB	NM_006509.2
REPS1	REPS1	NM_001128617.2
RIPK2	RIPK2	NM_003821.5
RORA	RORA	NM_134261.2
RORC	RORC	NM_001001523.1
RPS6	RPS6	NM_001010.2
RSAD2	RSAD2	NM_080657.4
RUNX1	RUNX1	NM_001754.4
RUNX3	RUNX3	NM_004350.1
SAMD9	SAMD9	NM_017654.2
SAMD9L	SAMD9L	NM_152703.2
SAP130	SAP130	NM_024545.3
SBNO2	SBNO2	NM_014963.2
SDHA	SDHA	NM_004168.1
SELL	SELL	NR_029467.1
SELPLG	SELPLG	NM_001206609.1
SERPING1	SERPING1	NM_000062.2
SF3A3	SF3A3	NM_006802.2
SIGLEC1	SIGLEC1	NM_023068.3
SLAMF6	SLAMF6	NM_001184714.1
SLAMF7	SLAMF7	NM_021181.3
SLC11A1	SLC11A1	NM_000578.2
SMAD2	SMAD2	NM_005901.5
SMAD3	SMAD3	NM_005902.3
SPA17	SPA17	NM_017425.3
SPINK5	SPINK5	NM_006846.3
SPN	SPN	NM_003123.3
SPP1	SPP1	NM_000582.2
ST6GAL1	ST6GAL1	NM_003032.2
STAT1	STAT1	NM_007315.2
STAT3	STAT3	NM_139276.2
STAT5B	STAT5B	NM_012448.3
STAT6	STAT6	NM_003153.3
SYK	SYK	NM_003177.3
SYT17	SYT17	NM_016524.2
TAB1	TAB1	NM_153497.2
TAL1	TAL1	NM_003189.2
TANK	TANK	NM_004180.2
TAP1	TAP1	NM_000593.5
TAP2	TAP2	NM_000544.3
TAPBP	TAPBP	NM_003190.4
TBK1	TBK1	NM_013254.2
TBP	TBP	NM_001172085.1
TCF7	TCF7	NM_003202.2
TFE3	TFE3	NM_006521.3
TFRC	TFRC	NM_003234.1
TGFB1	TGFB1	NM_000660.3
TGFB2	TGFB2	NM_003238.2
THBD	THBD	NM_000361.2
THBS1	THBS1	NM_003246.2
THY1	THY1	NM_006288.2
TICAM1	TICAM1	NM_014261.1
TIGIT	TIGIT	NM_173799.2
TIRAP	TIRAP	NM_148910.2
TLK2	TLK2	NM_006852.2
TLR2	TLR2	NM_003264.3
TLR3	TLR3	NM_003265.2
TLR4	TLR4	NM_138554.2
TLR5	TLR5	NM_003268.3
TLR6	TLR6	NM_006068.2
TLR7	TLR7	NM_016562.3
TLR8	TLR8	NM_016610.2
TMUB2	TMUB2	NM_024107.2
TNFAIP3	TNFAIP3	NM_006290.2
TNFRSF10B	TNFRSF10B	NM_003842.3
TNFRSF11B	TNFRSF11B	NM_002546.2
TNFRSF12A	TNFRSF12A	NM_016639.1
TNFRSF13B	TNFRSF13B	NM_012452.2
TNFRSF14	TNFRSF14	NM_003820.2
TNFRSF1A	TNFRSF1A	NM_001065.2
TNFRSF1B	TNFRSF1B	NM_001066.2
TNFRSF9	TNFRSF9	NM_001561.4
TNFSF10	TNFSF10	NM_003810.2
TNFSF12	TNFSF12	NM_003809.2
TNFSF13	TNFSF13	NM_003808.3
TNFSF13B	TNFSF13B	NM_006573.4
TNFSF14	TNFSF14	NM_003807.3
TNFSF15	TNFSF15	NM_001204344.1
TNFSF4	TNFSF4	NM_003326.2
TNFSF8	TNFSF8	NM_001244.3
TOLLIP	TOLLIP	NM_019009.2
TP53	TP53	NM_000546.2
TRAF3	TRAF3	NM_145725.1
TRAF6	TRAF6	NM_145803.1
TRIM21	TRIM21	NM_003141.3
TRIM22	TRIM22	NM_006074.3
TRIM39	TRIM39	NM_021253.3
TTK	TTK	NM_003318.3
TUBB	TUBB	NM_178014.2
TXK	TXK	NM_003328.1
TXNIP	TXNIP	NM_006472.1
TYK2	TYK2	NM_003331.3
UBC	UBC	NM_021009.3
USP39	USP39	NM_001256725.1
VCAM1	VCAM1	NM_001078.3
VEGFA	VEGFA	NM_001025366.1
YTHDF2	YTHDF2	NM_001172828.1
ZC3H14	ZC3H14	NM_001160103.1
ZKSCAN5	ZKSCAN5	NM_014569.3
ZNF143	ZNF143	NM_003442.5
ZNF205	ZNF205	NM_001031686.1
ZNF346	ZNF346	NM_012279.2
