# Supplementary material for: Carcinoembryonic antigen-expressing oncolytic measles virus derivative in recurrent glioblastoma: a phase 1 trial
Source: Nat Commun. 2024 Jan 12;15:493. doi: 10.1038/s41467-023-43076-7 (PMC10786937; doi:10.1038/s41467-023-43076-7)
Supplement: Supplementary file 7 — Source Data [file 41467_2023_43076_MOESM7_ESM.zip]

Archive with 11 entries (11 files):
- Source data for Figure 1_Suppl Figure 1_Suppl Table 2-6-7.csv
- Source data for Figure 2.csv
- Source data for Figure 4.csv
- Source data for Figure 4_Suppl Figure 11_Suppl Table 5.csv
- Source data for Figure 6.csv
- Source data for Figure 6_Suppl Figure 2 and 3 number 2.csv
- Source data for Figure 6_Suppl Figure 2 and 3.csv
- Source data for Figure 6_Suppl Figure 3.csv
- Source data for Figure 7_Suppl Figure 2 and 4_Suppl Table 4-5.csv
- Source data for Figures 3 and 6_Suppl Figure 2-3-10_Suppl Table 4.csv
- Source data for Suppl Figure 9.csv
