# Supplementary material for: Carcinoembryonic antigen-expressing oncolytic measles virus derivative in recurrent glioblastoma: a phase 1 trial
Source: Nat Commun. 2024 Jan 12;15:493. doi: 10.1038/s41467-023-43076-7 (PMC10786937; doi:10.1038/s41467-023-43076-7)
Supplement: Supplementary file 7 — Source Data [file 41467_2023_43076_MOESM7_ESM.zip › Source data for Figure 1_Suppl Figure 1_Suppl Table 2-6-7.csv]

pt.num	cycle	grade	rel_smed	toxicity	bodysys	doselevl	pgrade	arm
pt07	0	0		Ataxia	Neurology	2	NA	B
pt07	0	0		Chills	Constitutional Symptoms	2	NA	B
pt07	0	0		Confusion	Neurology	2	NA	B
pt07	0	1		Fatigue	Constitutional Symptoms	2	NA	B
pt07	0	0		Fever	Constitutional Symptoms	2	NA	B
pt07	0	0		Headache	Pain	2	NA	B
pt07	0	0		Peripheral motor neuropathy	Neurology	2	NA	B
pt07	0	0		Peripheral sensory neuropathy	Neurology	2	NA	B
pt07	0	0		Rash desquamating	Dermatology/Skin	2	NA	B
pt07	0	0		Seizure	Neurology	2	NA	B
pt07	0	0		Speech disorder	Neurology	2	NA	B
pt07	1	0		Ataxia	Neurology	2	NA	B
pt07	1	0		Chills	Constitutional Symptoms	2	NA	B
pt07	1	0		Confusion	Neurology	2	NA	B
pt07	1	0		Diarrhea	Gastrointestinal	2	NA	B
pt07	1	1	UNLIKELY	Fatigue	Constitutional Symptoms	2	NA	B
pt07	1	0		Fever	Constitutional Symptoms	2	NA	B
pt07	1	1	UNLIKELY	Hemoglobin decreased	Hematology	2	NA	B
pt07	1	0		Leukocyte count decreased	Hematology	2	NA	B
pt07	1	0		Neutrophil count decreased	Hematology	2	NA	B
pt07	1	0		Peripheral motor neuropathy	Neurology	2	NA	B
pt07	1	0		Peripheral sensory neuropathy	Neurology	2	NA	B
pt07	1	0		Platelet count decreased	Hematology	2	NA	B
pt07	1	0		Rash desquamating	Dermatology/Skin	2	NA	B
pt07	1	0		Seizure	Neurology	2	NA	B
pt07	1	0		Speech disorder	Neurology	2	NA	B
pt07	2	1	NOT RELATED	Headache	Pain	2	NA	B
pt03	0	0		Ataxia	Neurology	1	NA	A
pt03	0	0		Chills	Constitutional Symptoms	1	NA	A
pt03	0	2		Confusion	Neurology	1	NA	A
pt03	0	0		Fatigue	Constitutional Symptoms	1	NA	A
pt03	0	0		Fever	Constitutional Symptoms	1	NA	A
pt03	0	0		Headache	Pain	1	NA	A
pt03	0	0		Peripheral motor neuropathy	Neurology	1	NA	A
pt03	0	0		Peripheral sensory neuropathy	Neurology	1	NA	A
pt03	0	0		Rash desquamating	Dermatology/Skin	1	NA	A
pt03	0	2		Seizure	Neurology	1	NA	A
pt03	0	0		Speech disorder	Neurology	1	NA	A
pt03	1	0		Ataxia	Neurology	1	NA	A
pt03	1	0		Chills	Constitutional Symptoms	1	NA	A
pt03	1	1	NOT RELATED	Confusion	Neurology	1	NA	A
pt03	1	0		Fever	Constitutional Symptoms	1	NA	A
pt03	1	0		Headache	Pain	1	NA	A
pt03	1	1	POSSIBLE	Hemoglobin decreased	Hematology	1	1	A
pt03	1	0		Leukocyte count decreased	Hematology	1	NA	A
pt03	1	0		Neutrophil count decreased	Hematology	1	NA	A
pt03	1	1	UNLIKELY	Peripheral motor neuropathy	Neurology	1	NA	A
pt03	1	0		Peripheral sensory neuropathy	Neurology	1	NA	A
pt03	1	0		Platelet count decreased	Hematology	1	NA	A
pt03	1	0		Rash desquamating	Dermatology/Skin	1	NA	A
pt03	2	1	UNLIKELY	Fatigue	Constitutional Symptoms	1	NA	A
pt03	2	3	UNLIKELY	Seizure	Neurology	1	NA	A
pt03	2	2	UNLIKELY	Speech disorder	Neurology	1	NA	A
pt04	0	2		Ataxia	Neurology	2	NA	B
pt04	0	0		Chills	Constitutional Symptoms	2	NA	B
pt04	0	0		Confusion	Neurology	2	NA	B
pt04	0	1		Fatigue	Constitutional Symptoms	2	NA	B
pt04	0	0		Fever	Constitutional Symptoms	2	NA	B
pt04	0	1		Headache	Pain	2	NA	B
pt04	0	2		Peripheral motor neuropathy	Neurology	2	NA	B
pt04	0	0		Peripheral sensory neuropathy	Neurology	2	NA	B
pt04	0	0		Rash desquamating	Dermatology/Skin	2	NA	B
pt04	0	0		Seizure	Neurology	2	NA	B
pt04	0	0		Speech disorder	Neurology	2	NA	B
pt04	1	2	UNLIKELY	Ataxia	Neurology	2	NA	B
pt04	1	0		Chills	Constitutional Symptoms	2	NA	B
pt04	1	3	UNLIKELY	Confusion	Neurology	2	NA	B
pt04	1	0		Diarrhea	Gastrointestinal	2	NA	B
pt04	1	1	POSSIBLE	Fatigue	Constitutional Symptoms	2	1	B
pt04	1	0		Fever	Constitutional Symptoms	2	NA	B
pt04	1	1	POSSIBLE	Headache	Pain	2	1	B
pt04	1	1	UNLIKELY	Hemoglobin decreased	Hematology	2	NA	B
pt04	1	3	UNLIKELY	Lymphocyte count decreased	Hematology	2	NA	B
pt04	1	0		Peripheral motor neuropathy	Neurology	2	NA	B
pt04	1	0		Peripheral sensory neuropathy	Neurology	2	NA	B
pt04	1	1	UNLIKELY	Platelet count decreased	Hematology	2	NA	B
pt04	1	0		Rash desquamating	Dermatology/Skin	2	NA	B
pt04	1	3	UNLIKELY	Seizure	Neurology	2	NA	B
pt04	1	0		Speech disorder	Neurology	2	NA	B
pt04	2	0		Leukocyte count decreased	Hematology	2	NA	B
pt04	2	0		Neutrophil count decreased	Hematology	2	NA	B
pt13	0	0		Ataxia	Neurology	2	NA	B
pt13	0	0		Chills	Constitutional Symptoms	2	NA	B
pt13	0	0		Confusion	Neurology	2	NA	B
pt13	0	1		Fatigue	Constitutional Symptoms	2	NA	B
pt13	0	0		Fever	Constitutional Symptoms	2	NA	B
pt13	0	0		Headache	Pain	2	NA	B
pt13	0	2		Peripheral motor neuropathy	Neurology	2	NA	B
pt13	0	0		Peripheral sensory neuropathy	Neurology	2	NA	B
pt13	0	0		Rash desquamating	Dermatology/Skin	2	NA	B
pt13	0	0		Seizure	Neurology	2	NA	B
pt13	0	0		Speech disorder	Neurology	2	NA	B
pt13	1	0		Ataxia	Neurology	2	NA	B
pt13	1	0		Chills	Constitutional Symptoms	2	NA	B
pt13	1	0		Confusion	Neurology	2	NA	B
pt13	1	0		Diarrhea	Gastrointestinal	2	NA	B
pt13	1	1	NOT RELATED	Fatigue	Constitutional Symptoms	2	NA	B
pt13	1	0		Fever	Constitutional Symptoms	2	NA	B
pt13	1	0		Headache	Pain	2	NA	B
pt13	1	0		Hemoglobin decreased	Hematology	2	NA	B
pt13	1	2	NOT RELATED	Peripheral motor neuropathy	Neurology	2	NA	B
pt13	1	0		Peripheral sensory neuropathy	Neurology	2	NA	B
pt13	1	0		Platelet count decreased	Hematology	2	NA	B
pt13	1	0		Rash desquamating	Dermatology/Skin	2	NA	B
pt13	1	2	NOT RELATED	Seizure	Neurology	2	NA	B
pt13	2	0		Leukocyte count decreased	Hematology	2	NA	B
pt13	2	0		Neutrophil count decreased	Hematology	2	NA	B
pt13	2	2	UNLIKELY	Speech disorder	Neurology	2	NA	B
pt08	0	0		Ataxia	Neurology	3	NA	A
pt08	0	0		Chills	Constitutional Symptoms	3	NA	A
pt08	0	0		Confusion	Neurology	3	NA	A
pt08	0	1		Fatigue	Constitutional Symptoms	3	NA	A
pt08	0	0		Fever	Constitutional Symptoms	3	NA	A
pt08	0	1		Headache	Pain	3	NA	A
pt08	0	0		Peripheral motor neuropathy	Neurology	3	NA	A
pt08	0	1		Peripheral sensory neuropathy	Neurology	3	NA	A
pt08	0	0		Rash desquamating	Dermatology/Skin	3	NA	A
pt08	0	0		Seizure	Neurology	3	NA	A
pt08	0	0		Speech disorder	Neurology	3	NA	A
pt08	1	0		Chills	Constitutional Symptoms	3	NA	A
pt08	1	2	UNLIKELY	Colonic obstruction	Gastrointestinal	3	NA	A
pt08	1	0		Confusion	Neurology	3	NA	A
pt08	1	0		Diarrhea	Gastrointestinal	3	NA	A
pt08	1	0		Fever	Constitutional Symptoms	3	NA	A
pt08	1	1	DEFINITE	Headache	Pain	3	1	A
pt08	1	1	POSSIBLE	Hemoglobin decreased	Hematology	3	1	A
pt08	1	0		Platelet count decreased	Hematology	3	NA	A
pt08	1	0		Rash desquamating	Dermatology/Skin	3	NA	A
pt08	1	0		Seizure	Neurology	3	NA	A
pt08	1	0		Speech disorder	Neurology	3	NA	A
pt08	2	2	POSSIBLE	Fatigue	Constitutional Symptoms	3	2	A
pt08	2	1	NOT RELATED	Peripheral sensory neuropathy	Neurology	3	NA	A
pt08	3	3	NOT RELATED	Hyperglycemia	Metabolic/Laboratory	3	NA	A
pt08	3	0		Neutrophil count decreased	Hematology	3	NA	A
pt08	4	2	UNLIKELY	Ataxia	Neurology	3	NA	A
pt08	4	0		Leukocyte count decreased	Hematology	3	NA	A
pt08	4	2	NOT RELATED	Peripheral motor neuropathy	Neurology	3	NA	A
pt09	0	0		Ataxia	Neurology	2	NA	B
pt09	0	0		Chills	Constitutional Symptoms	2	NA	B
pt09	0	0		Confusion	Neurology	2	NA	B
pt09	0	0		Fatigue	Constitutional Symptoms	2	NA	B
pt09	0	0		Fever	Constitutional Symptoms	2	NA	B
pt09	0	0		Headache	Pain	2	NA	B
pt09	0	0		Peripheral motor neuropathy	Neurology	2	NA	B
pt09	0	1		Peripheral sensory neuropathy	Neurology	2	NA	B
pt09	0	0		Rash desquamating	Dermatology/Skin	2	NA	B
pt09	0	0		Seizure	Neurology	2	NA	B
pt09	0	0		Speech disorder	Neurology	2	NA	B
pt09	1	0		Ataxia	Neurology	2	NA	B
pt09	1	0		Chills	Constitutional Symptoms	2	NA	B
pt09	1	0		Confusion	Neurology	2	NA	B
pt09	1	0		Diarrhea	Gastrointestinal	2	NA	B
pt09	1	0		Fever	Constitutional Symptoms	2	NA	B
pt09	1	0		Headache	Pain	2	NA	B
pt09	1	0		Leukocyte count decreased	Hematology	2	NA	B
pt09	1	0		Peripheral motor neuropathy	Neurology	2	NA	B
pt09	1	0		Peripheral sensory neuropathy	Neurology	2	NA	B
pt09	1	1	UNLIKELY	Platelet count decreased	Hematology	2	1	B
pt09	1	0		Rash desquamating	Dermatology/Skin	2	NA	B
pt09	1	0		Seizure	Neurology	2	NA	B
pt09	1	0		Speech disorder	Neurology	2	NA	B
pt09	1	3	NOT RELATED	Pyramidal tract syndrome	Neurology	2	NA	B
pt09	2	1	UNLIKELY	Fatigue	Constitutional Symptoms	2	NA	B
pt09	2	2	UNLIKELY	Hemoglobin decreased	Hematology	2	NA	B
pt09	2	0		Neutrophil count decreased	Hematology	2	NA	B
pt06	0	0		Ataxia	Neurology	2	NA	A
pt06	0	0		Chills	Constitutional Symptoms	2	NA	A
pt06	0	0		Confusion	Neurology	2	NA	A
pt06	0	0		Fatigue	Constitutional Symptoms	2	NA	A
pt06	0	0		Fever	Constitutional Symptoms	2	NA	A
pt06	0	0		Headache	Pain	2	NA	A
pt06	0	0		Peripheral motor neuropathy	Neurology	2	NA	A
pt06	0	0		Peripheral sensory neuropathy	Neurology	2	NA	A
pt06	0	0		Rash desquamating	Dermatology/Skin	2	NA	A
pt06	0	0		Seizure	Neurology	2	NA	A
pt06	0	0		Speech disorder	Neurology	2	NA	A
pt06	1	0		Ataxia	Neurology	2	NA	A
pt06	1	0		Chills	Constitutional Symptoms	2	NA	A
pt06	1	0		Confusion	Neurology	2	NA	A
pt06	1	0		Diarrhea	Gastrointestinal	2	NA	A
pt06	1	0		Fever	Constitutional Symptoms	2	NA	A
pt06	1	0		Headache	Pain	2	NA	A
pt06	1	0		Neutrophil count decreased	Hematology	2	NA	A
pt06	1	0		Peripheral motor neuropathy	Neurology	2	NA	A
pt06	1	0		Peripheral sensory neuropathy	Neurology	2	NA	A
pt06	1	0		Rash desquamating	Dermatology/Skin	2	NA	A
pt06	1	0		Seizure	Neurology	2	NA	A
pt06	1	2	UNLIKELY	Speech disorder	Neurology	2	NA	A
pt06	2	0		Leukocyte count decreased	Hematology	2	NA	A
pt06	2	1	UNLIKELY	Platelet count decreased	Hematology	2	1	A
pt06	3	1	POSSIBLE	Fatigue	Constitutional Symptoms	2	1	A
pt06	3	1	POSSIBLE	Hemoglobin decreased	Hematology	2	1	A
pt06	3	3	UNLIKELY	Pneumonia(gr 3/4 ANC)	Infection/Febrile Neutropenia	2	NA	A
exc	0	0		Ataxia	Neurology	1	NA	A
exc	0	0		Chills	Constitutional Symptoms	1	NA	A
exc	0	0		Confusion	Neurology	1	NA	A
exc	0	0		Fatigue	Constitutional Symptoms	1	NA	A
exc	0	0		Fever	Constitutional Symptoms	1	NA	A
exc	0	0		Headache	Pain	1	NA	A
exc	0	0		Peripheral motor neuropathy	Neurology	1	NA	A
exc	0	0		Peripheral sensory neuropathy	Neurology	1	NA	A
exc	0	0		Rash desquamating	Dermatology/Skin	1	NA	A
exc	0	0		Seizure	Neurology	1	NA	A
exc	0	2		Speech disorder	Neurology	1	NA	A
pt05	0	0		Ataxia	Neurology	2	NA	A
pt05	0	0		Chills	Constitutional Symptoms	2	NA	A
pt05	0	0		Confusion	Neurology	2	NA	A
pt05	0	0		Fatigue	Constitutional Symptoms	2	NA	A
pt05	0	0		Fever	Constitutional Symptoms	2	NA	A
pt05	0	1		Headache	Pain	2	NA	A
pt05	0	0		Peripheral motor neuropathy	Neurology	2	NA	A
pt05	0	0		Peripheral sensory neuropathy	Neurology	2	NA	A
pt05	0	0		Rash desquamating	Dermatology/Skin	2	NA	A
pt05	0	2		Seizure	Neurology	2	NA	A
pt05	0	0		Speech disorder	Neurology	2	NA	A
pt05	1	0		Ataxia	Neurology	2	NA	A
pt05	1	0		Chills	Constitutional Symptoms	2	NA	A
pt05	1	0		Confusion	Neurology	2	NA	A
pt05	1	0		Diarrhea	Gastrointestinal	2	NA	A
pt05	1	0		Fatigue	Constitutional Symptoms	2	NA	A
pt05	1	0		Fever	Constitutional Symptoms	2	NA	A
pt05	1	1	UNLIKELY	Headache	Pain	2	NA	A
pt05	1	1	POSSIBLE	Hemoglobin decreased	Hematology	2	1	A
pt05	1	0		Peripheral sensory neuropathy	Neurology	2	NA	A
pt05	1	0		Rash desquamating	Dermatology/Skin	2	NA	A
pt05	1	0		Seizure	Neurology	2	NA	A
pt05	1	0		Speech disorder	Neurology	2	NA	A
pt05	3	0		Leukocyte count decreased	Hematology	2	NA	A
pt05	3	0		Neutrophil count decreased	Hematology	2	NA	A
pt05	3	1	UNLIKELY	Peripheral motor neuropathy	Neurology	2	NA	A
pt05	3	0		Platelet count decreased	Hematology	2	NA	A
pt02	0	0		Ataxia	Neurology	1	NA	A
pt02	0	0		Chills	Constitutional Symptoms	1	NA	A
pt02	0	0		Confusion	Neurology	1	NA	A
pt02	0	0		Fatigue	Constitutional Symptoms	1	NA	A
pt02	0	0		Fever	Constitutional Symptoms	1	NA	A
pt02	0	0		Headache	Pain	1	NA	A
pt02	0	0		Peripheral motor neuropathy	Neurology	1	NA	A
pt02	0	0		Peripheral sensory neuropathy	Neurology	1	NA	A
pt02	0	0		Rash desquamating	Dermatology/Skin	1	NA	A
pt02	0	2		Seizure	Neurology	1	NA	A
pt02	0	0		Speech disorder	Neurology	1	NA	A
pt02	1	1	UNLIKELY	Ataxia	Neurology	1	NA	A
pt02	1	0		Chills	Constitutional Symptoms	1	NA	A
pt02	1	0		Confusion	Neurology	1	NA	A
pt02	1	0		Fatigue	Constitutional Symptoms	1	NA	A
pt02	1	0		Fever	Constitutional Symptoms	1	NA	A
pt02	1	0		Headache	Pain	1	NA	A
pt02	1	0		Hemoglobin decreased	Hematology	1	NA	A
pt02	1	0		Leukocyte count decreased	Hematology	1	NA	A
pt02	1	0		Neutrophil count decreased	Hematology	1	NA	A
pt02	1	0		Peripheral motor neuropathy	Neurology	1	NA	A
pt02	1	0		Peripheral sensory neuropathy	Neurology	1	NA	A
pt02	1	0		Platelet count decreased	Hematology	1	NA	A
pt02	1	0		Rash desquamating	Dermatology/Skin	1	NA	A
pt02	1	0		Speech disorder	Neurology	1	NA	A
pt02	3	2	NOT RELATED	Anxiety	Neurology	1	NA	A
pt02	3	2	NOT RELATED	Seizure	Neurology	1	NA	A
pt08	0	0		Ataxia	Neurology	2	NA	B
pt08	0	0		Chills	Constitutional Symptoms	2	NA	B
pt08	0	0		Confusion	Neurology	2	NA	B
pt08	0	1		Fatigue	Constitutional Symptoms	2	NA	B
pt08	0	0		Fever	Constitutional Symptoms	2	NA	B
pt08	0	1		Headache	Pain	2	NA	B
pt08	0	0		Peripheral motor neuropathy	Neurology	2	NA	B
pt08	0	0		Peripheral sensory neuropathy	Neurology	2	NA	B
pt08	0	0		Rash desquamating	Dermatology/Skin	2	NA	B
pt08	0	0		Seizure	Neurology	2	NA	B
pt08	0	2		Speech disorder	Neurology	2	NA	B
pt08	1	0		Ataxia	Neurology	2	NA	B
pt08	1	0		Chills	Constitutional Symptoms	2	NA	B
pt08	1	0		Confusion	Neurology	2	NA	B
pt08	1	0		Diarrhea	Gastrointestinal	2	NA	B
pt08	1	1	NOT RELATED	Fatigue	Constitutional Symptoms	2	NA	B
pt08	1	0		Fever	Constitutional Symptoms	2	NA	B
pt08	1	0		Headache	Pain	2	NA	B
pt08	1	1	UNLIKELY	Hemoglobin decreased	Hematology	2	NA	B
pt08	1	0		Leukocyte count decreased	Hematology	2	NA	B
pt08	1	0		Neutrophil count decreased	Hematology	2	NA	B
pt08	1	0		Peripheral motor neuropathy	Neurology	2	NA	B
pt08	1	0		Peripheral sensory neuropathy	Neurology	2	NA	B
pt08	1	0		Platelet count decreased	Hematology	2	NA	B
pt08	1	0		Rash desquamating	Dermatology/Skin	2	NA	B
pt08	1	2	NOT RELATED	Speech disorder	Neurology	2	NA	B
pt08	2	2	NOT RELATED	Seizure	Neurology	2	NA	B
pt01	0	2		Ataxia	Neurology	1	NA	A
pt01	0	0		Chills	Constitutional Symptoms	1	NA	A
pt01	0	0		Confusion	Neurology	1	NA	A
pt01	0	0		Fatigue	Constitutional Symptoms	1	NA	A
pt01	0	0		Fever	Constitutional Symptoms	1	NA	A
pt01	0	0		Headache	Pain	1	NA	A
pt01	0	1		Peripheral motor neuropathy	Neurology	1	NA	A
pt01	0	0		Peripheral sensory neuropathy	Neurology	1	NA	A
pt01	0	0		Rash desquamating	Dermatology/Skin	1	NA	A
pt01	0	0		Seizure	Neurology	1	NA	A
pt01	0	0		Speech disorder	Neurology	1	NA	A
pt01	1	2	NOT RELATED	Ataxia	Neurology	1	NA	A
pt01	1	0		Chills	Constitutional Symptoms	1	NA	A
pt01	1	0		Confusion	Neurology	1	NA	A
pt01	1	0		Fever	Constitutional Symptoms	1	NA	A
pt01	1	1	NOT RELATED	Peripheral motor neuropathy	Neurology	1	NA	A
pt01	1	0		Peripheral sensory neuropathy	Neurology	1	NA	A
pt01	1	0		Platelet count decreased	Hematology	1	NA	A
pt01	1	0		Rash desquamating	Dermatology/Skin	1	NA	A
pt01	1	0		Seizure	Neurology	1	NA	A
pt01	1	0		Speech disorder	Neurology	1	NA	A
pt01	2	2	NOT RELATED	Dyspnea	Pulmonary	1	NA	A
pt01	2	1	POSSIBLE	Fatigue	Constitutional Symptoms	1	1	A
pt01	2	2	NOT RELATED	Headache	Pain	1	NA	A
pt01	2	1	NOT RELATED	Hemoglobin decreased	Hematology	1	1	A
pt01	2	0		Leukocyte count decreased	Hematology	1	NA	A
pt01	2	0		Neutrophil count decreased	Hematology	1	NA	A
pt01	5	NA		Diarrhea	Gastrointestinal	1	NA	A
pt04	0	2		Ataxia	Neurology	2	NA	A
pt04	0	0		Chills	Constitutional Symptoms	2	NA	A
pt04	0	0		Confusion	Neurology	2	NA	A
pt04	0	0		Fatigue	Constitutional Symptoms	2	NA	A
pt04	0	0		Fever	Constitutional Symptoms	2	NA	A
pt04	0	0		Headache	Pain	2	NA	A
pt04	0	3		Peripheral motor neuropathy	Neurology	2	NA	A
pt04	0	0		Peripheral sensory neuropathy	Neurology	2	NA	A
pt04	0	0		Rash desquamating	Dermatology/Skin	2	NA	A
pt04	0	0		Seizure	Neurology	2	NA	A
pt04	0	0		Speech disorder	Neurology	2	NA	A
pt04	1	2	NOT RELATED	Ataxia	Neurology	2	NA	A
pt04	1	0		Chills	Constitutional Symptoms	2	NA	A
pt04	1	0		Confusion	Neurology	2	NA	A
pt04	1	0		Fatigue	Constitutional Symptoms	2	NA	A
pt04	1	0		Fever	Constitutional Symptoms	2	NA	A
pt04	1	0		Headache	Pain	2	NA	A
pt04	1	0		Leukocyte count decreased	Hematology	2	NA	A
pt04	1	0		Neutrophil count decreased	Hematology	2	NA	A
pt04	1	3	NOT RELATED	Peripheral motor neuropathy	Neurology	2	NA	A
pt04	1	0		Peripheral sensory neuropathy	Neurology	2	NA	A
pt04	1	0		Platelet count decreased	Hematology	2	NA	A
pt04	1	0		Rash desquamating	Dermatology/Skin	2	NA	A
pt04	1	0		Seizure	Neurology	2	NA	A
pt04	1	0		Speech disorder	Neurology	2	NA	A
pt04	2	0		Hemoglobin decreased	Hematology	2	NA	A
pt07	0	0		Ataxia	Neurology	3	NA	A
pt07	0	0		Chills	Constitutional Symptoms	3	NA	A
pt07	0	0		Confusion	Neurology	3	NA	A
pt07	0	0		Fatigue	Constitutional Symptoms	3	NA	A
pt07	0	0		Fever	Constitutional Symptoms	3	NA	A
pt07	0	0		Headache	Pain	3	NA	A
pt07	0	0		Peripheral motor neuropathy	Neurology	3	NA	A
pt07	0	0		Peripheral sensory neuropathy	Neurology	3	NA	A
pt07	0	0		Rash desquamating	Dermatology/Skin	3	NA	A
pt07	0	0		Seizure	Neurology	3	NA	A
pt07	0	0		Speech disorder	Neurology	3	NA	A
pt07	1	0		Ataxia	Neurology	3	NA	A
pt07	1	0		Chills	Constitutional Symptoms	3	NA	A
pt07	1	0		Confusion	Neurology	3	NA	A
pt07	1	0		Diarrhea	Gastrointestinal	3	NA	A
pt07	1	0		Fatigue	Constitutional Symptoms	3	NA	A
pt07	1	0		Fever	Constitutional Symptoms	3	NA	A
pt07	1	0		Headache	Pain	3	NA	A
pt07	1	0		Hemoglobin decreased	Hematology	3	NA	A
pt07	1	0		Peripheral motor neuropathy	Neurology	3	NA	A
pt07	1	0		Peripheral sensory neuropathy	Neurology	3	NA	A
pt07	1	0		Rash desquamating	Dermatology/Skin	3	NA	A
pt07	1	0		Seizure	Neurology	3	NA	A
pt07	1	0		Speech disorder	Neurology	3	NA	A
pt07	2	0		Leukocyte count decreased	Hematology	3	NA	A
pt07	2	0		Neutrophil count decreased	Hematology	3	NA	A
pt07	3	1	POSSIBLE	Platelet count decreased	Hematology	3	1	A
pt07	3	3	NOT RELATED	Thrombosis	Cardiovascular	3	NA	A
pt09	0	0		Ataxia	Neurology	3	NA	A
pt09	0	0		Chills	Constitutional Symptoms	3	NA	A
pt09	0	0		Confusion	Neurology	3	NA	A
pt09	0	0		Fatigue	Constitutional Symptoms	3	NA	A
pt09	0	0		Fever	Constitutional Symptoms	3	NA	A
pt09	0	1		Headache	Pain	3	NA	A
pt09	0	0		Peripheral motor neuropathy	Neurology	3	NA	A
pt09	0	1		Peripheral sensory neuropathy	Neurology	3	NA	A
pt09	0	0		Rash desquamating	Dermatology/Skin	3	NA	A
pt09	0	0		Seizure	Neurology	3	NA	A
pt09	0	2		Speech disorder	Neurology	3	NA	A
pt09	1	0		Ataxia	Neurology	3	NA	A
pt09	1	0		Chills	Constitutional Symptoms	3	NA	A
pt09	1	1	UNLIKELY	Confusion	Neurology	3	NA	A
pt09	1	0		Diarrhea	Gastrointestinal	3	NA	A
pt09	1	1	POSSIBLE	Fatigue	Constitutional Symptoms	3	1	A
pt09	1	0		Fever	Constitutional Symptoms	3	NA	A
pt09	1	1	UNLIKELY	Headache	Pain	3	1	A
pt09	1	2	POSSIBLE	Hemoglobin decreased	Hematology	3	2	A
pt09	1	1	POSSIBLE	Leukocyte count decreased	Hematology	3	1	A
pt09	1	0		Neutrophil count decreased	Hematology	3	NA	A
pt09	1	0		Peripheral motor neuropathy	Neurology	3	NA	A
pt09	1	0		Peripheral sensory neuropathy	Neurology	3	NA	A
pt09	1	0		Platelet count decreased	Hematology	3	NA	A
pt09	1	0		Rash desquamating	Dermatology/Skin	3	NA	A
pt09	3	2	UNLIKELY	Seizure	Neurology	3	NA	A
pt09	3	3	NOT RELATED	Speech disorder	Neurology	3	NA	A
pt02	0	0		Ataxia	Neurology	1	NA	B
pt02	0	0		Chills	Constitutional Symptoms	1	NA	B
pt02	0	0		Confusion	Neurology	1	NA	B
pt02	0	0		Fatigue	Constitutional Symptoms	1	NA	B
pt02	0	0		Fever	Constitutional Symptoms	1	NA	B
pt02	0	0		Headache	Pain	1	NA	B
pt02	0	0		Peripheral motor neuropathy	Neurology	1	NA	B
pt02	0	0		Peripheral sensory neuropathy	Neurology	1	NA	B
pt02	0	0		Rash desquamating	Dermatology/Skin	1	NA	B
pt02	0	0		Seizure	Neurology	1	NA	B
pt02	0	0		Speech disorder	Neurology	1	NA	B
pt02	1	1	UNLIKELY	Ataxia	Neurology	1	NA	B
pt02	1	0		Chills	Constitutional Symptoms	1	NA	B
pt02	1	0		Confusion	Neurology	1	NA	B
pt02	1	0		Diarrhea	Gastrointestinal	1	NA	B
pt02	1	0		Fever	Constitutional Symptoms	1	NA	B
pt02	1	0		Headache	Pain	1	NA	B
pt02	1	1	POSSIBLE	Hemoglobin decreased	Hematology	1	1	B
pt02	1	2	POSSIBLE	Lymphocyte count decreased	Hematology	1	2	B
pt02	1	0		Peripheral motor neuropathy	Neurology	1	NA	B
pt02	1	0		Peripheral sensory neuropathy	Neurology	1	NA	B
pt02	1	0		Rash desquamating	Dermatology/Skin	1	NA	B
pt02	1	0		Seizure	Neurology	1	NA	B
pt02	2	0		Leukocyte count decreased	Hematology	1	NA	B
pt02	2	0		Neutrophil count decreased	Hematology	1	NA	B
pt02	4	2	UNLIKELY	Fatigue	Constitutional Symptoms	1	NA	B
pt02	4	0		Platelet count decreased	Hematology	1	NA	B
pt02	4	2	POSSIBLE	Speech disorder	Neurology	1	2	B
pt01	0	0		Ataxia	Neurology	1	NA	B
pt01	0	0		Chills	Constitutional Symptoms	1	NA	B
pt01	0	0		Confusion	Neurology	1	NA	B
pt01	0	1		Fatigue	Constitutional Symptoms	1	NA	B
pt01	0	0		Fever	Constitutional Symptoms	1	NA	B
pt01	0	0		Headache	Pain	1	NA	B
pt01	0	0		Peripheral motor neuropathy	Neurology	1	NA	B
pt01	0	1		Peripheral sensory neuropathy	Neurology	1	NA	B
pt01	0	0		Rash desquamating	Dermatology/Skin	1	NA	B
pt01	0	0		Seizure	Neurology	1	NA	B
pt01	0	2		Speech disorder	Neurology	1	NA	B
pt01	1	0		Ataxia	Neurology	1	NA	B
pt01	1	0		Chills	Constitutional Symptoms	1	NA	B
pt01	1	0		Confusion	Neurology	1	NA	B
pt01	1	0		Diarrhea	Gastrointestinal	1	NA	B
pt01	1	2	POSSIBLE	Fatigue	Constitutional Symptoms	1	2	B
pt01	1	0		Fever	Constitutional Symptoms	1	NA	B
pt01	1	0		Headache	Pain	1	NA	B
pt01	1	1	POSSIBLE	Hemoglobin decreased	Hematology	1	1	B
pt01	1	0		Leukocyte count decreased	Hematology	1	NA	B
pt01	1	0		Neutrophil count decreased	Hematology	1	NA	B
pt01	1	0		Peripheral motor neuropathy	Neurology	1	NA	B
pt01	1	2	UNLIKELY	Peripheral sensory neuropathy	Neurology	1	NA	B
pt01	1	1	POSSIBLE	Platelet count decreased	Hematology	1	1	B
pt01	1	0		Rash desquamating	Dermatology/Skin	1	NA	B
pt01	1	0		Seizure	Neurology	1	NA	B
pt01	1	2	NOT RELATED	Speech disorder	Neurology	1	NA	B
pt03	0	0		Ataxia	Neurology	1	NA	B
pt03	0	0		Chills	Constitutional Symptoms	1	NA	B
pt03	0	0		Confusion	Neurology	1	NA	B
pt03	0	1		Fatigue	Constitutional Symptoms	1	NA	B
pt03	0	0		Fever	Constitutional Symptoms	1	NA	B
pt03	0	1		Headache	Pain	1	NA	B
pt03	0	0		Peripheral motor neuropathy	Neurology	1	NA	B
pt03	0	0		Peripheral sensory neuropathy	Neurology	1	NA	B
pt03	0	0		Rash desquamating	Dermatology/Skin	1	NA	B
pt03	0	0		Seizure	Neurology	1	NA	B
pt03	0	0		Speech disorder	Neurology	1	NA	B
pt03	1	0		Ataxia	Neurology	1	NA	B
pt03	1	0		Chills	Constitutional Symptoms	1	NA	B
pt03	1	0		Confusion	Neurology	1	NA	B
pt03	1	0		Diarrhea	Gastrointestinal	1	NA	B
pt03	1	1	POSSIBLE	Fatigue	Constitutional Symptoms	1	1	B
pt03	1	0		Fever	Constitutional Symptoms	1	NA	B
pt03	1	1	POSSIBLE	Headache	Pain	1	1	B
pt03	1	1	POSSIBLE	Hemoglobin decreased	Hematology	1	1	B
pt03	1	0		Leukocyte count decreased	Hematology	1	NA	B
pt03	1	0		Neutrophil count decreased	Hematology	1	NA	B
pt03	1	0		Peripheral motor neuropathy	Neurology	1	NA	B
pt03	1	0		Peripheral sensory neuropathy	Neurology	1	NA	B
pt03	1	1	POSSIBLE	Platelet count decreased	Hematology	1	1	B
pt03	1	0		Rash desquamating	Dermatology/Skin	1	NA	B
pt03	1	0		Seizure	Neurology	1	NA	B
pt03	1	0		Speech disorder	Neurology	1	NA	B
pt03	1	3	UNLIKELY	Thrombosis	Cardiovascular	1	NA	B
pt05	0	0		Ataxia	Neurology	2	NA	B
pt05	0	0		Chills	Constitutional Symptoms	2	NA	B
pt05	0	0		Confusion	Neurology	2	NA	B
pt05	0	1		Fatigue	Constitutional Symptoms	2	NA	B
pt05	0	0		Fever	Constitutional Symptoms	2	NA	B
pt05	0	1		Headache	Pain	2	NA	B
pt05	0	0		Peripheral motor neuropathy	Neurology	2	NA	B
pt05	0	0		Peripheral sensory neuropathy	Neurology	2	NA	B
pt05	0	0		Rash desquamating	Dermatology/Skin	2	NA	B
pt05	0	0		Seizure	Neurology	2	NA	B
pt05	0	0		Speech disorder	Neurology	2	NA	B
pt05	1	0		Ataxia	Neurology	2	NA	B
pt05	1	0		Chills	Constitutional Symptoms	2	NA	B
pt05	1	0		Confusion	Neurology	2	NA	B
pt05	1	0		Diarrhea	Gastrointestinal	2	NA	B
pt05	1	1	POSSIBLE	Fatigue	Constitutional Symptoms	2	1	B
pt05	1	0		Fever	Constitutional Symptoms	2	NA	B
pt05	1	0		Headache	Pain	2	NA	B
pt05	1	2	UNLIKELY	Lymphocyte count decreased	Hematology	2	NA	B
pt05	1	0		Peripheral motor neuropathy	Neurology	2	NA	B
pt05	1	0		Peripheral sensory neuropathy	Neurology	2	NA	B
pt05	1	0		Rash desquamating	Dermatology/Skin	2	NA	B
pt05	1	0		Speech disorder	Neurology	2	NA	B
pt05	1	2	UNLIKELY	Localized edema	Lymphatics	2	NA	B
pt05	1	2	NOT RELATED	Pyramidal tract syndrome	Neurology	2	NA	B
pt05	2	3	UNLIKELY	Depressed level of consciousness	Neurology	2	NA	B
pt05	2	1	UNLIKELY	Hemoglobin decreased	Hematology	2	1	B
pt05	2	0		Leukocyte count decreased	Hematology	2	NA	B
pt05	2	0		Neutrophil count decreased	Hematology	2	NA	B
pt05	2	1	UNLIKELY	Platelet count decreased	Hematology	2	NA	B
pt05	2	2	UNLIKELY	Seizure	Neurology	2	NA	B
pt06	0	0		Ataxia	Neurology	2	NA	B
pt06	0	0		Chills	Constitutional Symptoms	2	NA	B
pt06	0	0		Confusion	Neurology	2	NA	B
pt06	0	0		Fatigue	Constitutional Symptoms	2	NA	B
pt06	0	0		Fever	Constitutional Symptoms	2	NA	B
pt06	0	0		Headache	Pain	2	NA	B
pt06	0	0		Peripheral motor neuropathy	Neurology	2	NA	B
pt06	0	0		Peripheral sensory neuropathy	Neurology	2	NA	B
pt06	0	0		Rash desquamating	Dermatology/Skin	2	NA	B
pt06	0	0		Seizure	Neurology	2	NA	B
pt06	0	0		Speech disorder	Neurology	2	NA	B
pt06	1	0		Ataxia	Neurology	2	NA	B
pt06	1	0		Chills	Constitutional Symptoms	2	NA	B
pt06	1	0		Confusion	Neurology	2	NA	B
pt06	1	0		Diarrhea	Gastrointestinal	2	NA	B
pt06	1	0		Fatigue	Constitutional Symptoms	2	NA	B
pt06	1	0		Fever	Constitutional Symptoms	2	NA	B
pt06	1	0		Headache	Pain	2	NA	B
pt06	1	1	UNLIKELY	Hemoglobin decreased	Hematology	2	NA	B
pt06	1	3	UNLIKELY	Lymphocyte count decreased	Hematology	2	NA	B
pt06	1	0		Peripheral motor neuropathy	Neurology	2	NA	B
pt06	1	0		Peripheral sensory neuropathy	Neurology	2	NA	B
pt06	1	1	UNLIKELY	Platelet count decreased	Hematology	2	NA	B
pt06	1	0		Rash desquamating	Dermatology/Skin	2	NA	B
pt06	1	0		Seizure	Neurology	2	NA	B
pt06	1	2	UNLIKELY	Speech disorder	Neurology	2	NA	B
pt06	2	0		Leukocyte count decreased	Hematology	2	NA	B
pt06	2	0		Neutrophil count decreased	Hematology	2	NA	B
pt10	0	0		Ataxia	Neurology	2	NA	B
pt10	0	0		Chills	Constitutional Symptoms	2	NA	B
pt10	0	0		Confusion	Neurology	2	NA	B
pt10	0	1		Fatigue	Constitutional Symptoms	2	NA	B
pt10	0	0		Fever	Constitutional Symptoms	2	NA	B
pt10	0	0		Headache	Pain	2	NA	B
pt10	0	0		Peripheral motor neuropathy	Neurology	2	NA	B
pt10	0	0		Peripheral sensory neuropathy	Neurology	2	NA	B
pt10	0	0		Rash desquamating	Dermatology/Skin	2	NA	B
pt10	0	2		Seizure	Neurology	2	NA	B
pt10	0	0		Speech disorder	Neurology	2	NA	B
pt10	1	0		Ataxia	Neurology	2	NA	B
pt10	1	0		Chills	Constitutional Symptoms	2	NA	B
pt10	1	0		Confusion	Neurology	2	NA	B
pt10	1	0		Diarrhea	Gastrointestinal	2	NA	B
pt10	1	1	UNLIKELY	Fatigue	Constitutional Symptoms	2	1	B
pt10	1	0		Fever	Constitutional Symptoms	2	NA	B
pt10	1	1	UNLIKELY	Headache	Pain	2	1	B
pt10	1	1	UNLIKELY	Hemoglobin decreased	Hematology	2	NA	B
pt10	1	0		Leukocyte count decreased	Hematology	2	NA	B
pt10	1	0		Neutrophil count decreased	Hematology	2	NA	B
pt10	1	0		Peripheral motor neuropathy	Neurology	2	NA	B
pt10	1	0		Peripheral sensory neuropathy	Neurology	2	NA	B
pt10	1	0		Platelet count decreased	Hematology	2	NA	B
pt10	1	0		Rash desquamating	Dermatology/Skin	2	NA	B
pt10	1	2	NOT RELATED	Seizure	Neurology	2	NA	B
pt10	1	0		Speech disorder	Neurology	2	NA	B
pt12	0	0		Ataxia	Neurology	2	NA	B
pt12	0	0		Chills	Constitutional Symptoms	2	NA	B
pt12	0	0		Confusion	Neurology	2	NA	B
pt12	0	0		Fatigue	Constitutional Symptoms	2	NA	B
pt12	0	0		Fever	Constitutional Symptoms	2	NA	B
pt12	0	0		Headache	Pain	2	NA	B
pt12	0	0		Peripheral motor neuropathy	Neurology	2	NA	B
pt12	0	0		Peripheral sensory neuropathy	Neurology	2	NA	B
pt12	0	0		Rash desquamating	Dermatology/Skin	2	NA	B
pt12	0	0		Seizure	Neurology	2	NA	B
pt12	0	0		Speech disorder	Neurology	2	NA	B
pt12	1	0		Ataxia	Neurology	2	NA	B
pt12	1	0		Chills	Constitutional Symptoms	2	NA	B
pt12	1	0		Confusion	Neurology	2	NA	B
pt12	1	0		Diarrhea	Gastrointestinal	2	NA	B
pt12	1	0		Fatigue	Constitutional Symptoms	2	NA	B
pt12	1	0		Fever	Constitutional Symptoms	2	NA	B
pt12	1	0		Headache	Pain	2	NA	B
pt12	1	0		Hemoglobin decreased	Hematology	2	NA	B
pt12	1	2	UNLIKELY	Leukocyte count decreased	Hematology	2	NA	B
pt12	1	2	UNLIKELY	Neutrophil count decreased	Hematology	2	NA	B
pt12	1	0		Peripheral motor neuropathy	Neurology	2	NA	B
pt12	1	0		Peripheral sensory neuropathy	Neurology	2	NA	B
pt12	1	0		Rash desquamating	Dermatology/Skin	2	NA	B
pt12	1	0		Seizure	Neurology	2	NA	B
pt12	1	0		Speech disorder	Neurology	2	NA	B
pt12	2	0		Platelet count decreased	Hematology	2	NA	B
pt11	0	0		Ataxia	Neurology	2	NA	B
pt11	0	0		Chills	Constitutional Symptoms	2	NA	B
pt11	0	0		Confusion	Neurology	2	NA	B
pt11	0	0		Fatigue	Constitutional Symptoms	2	NA	B
pt11	0	0		Fever	Constitutional Symptoms	2	NA	B
pt11	0	0		Headache	Pain	2	NA	B
pt11	0	0		Peripheral motor neuropathy	Neurology	2	NA	B
pt11	0	0		Peripheral sensory neuropathy	Neurology	2	NA	B
pt11	0	0		Rash desquamating	Dermatology/Skin	2	NA	B
pt11	0	0		Seizure	Neurology	2	NA	B
pt11	0	0		Speech disorder	Neurology	2	NA	B
pt11	1	0		Ataxia	Neurology	2	NA	B
pt11	1	0		Chills	Constitutional Symptoms	2	NA	B
pt11	1	0		Confusion	Neurology	2	NA	B
pt11	1	0		Diarrhea	Gastrointestinal	2	NA	B
pt11	1	0		Fatigue	Constitutional Symptoms	2	NA	B
pt11	1	0		Fever	Constitutional Symptoms	2	NA	B
pt11	1	1	UNLIKELY	Hemoglobin decreased	Hematology	2	NA	B
pt11	1	0		Leukocyte count decreased	Hematology	2	NA	B
pt11	1	0		Neutrophil count decreased	Hematology	2	NA	B
pt11	1	0		Peripheral motor neuropathy	Neurology	2	NA	B
pt11	1	0		Peripheral sensory neuropathy	Neurology	2	NA	B
pt11	1	0		Platelet count decreased	Hematology	2	NA	B
pt11	1	0		Rash desquamating	Dermatology/Skin	2	NA	B
pt11	1	0		Seizure	Neurology	2	NA	B
pt11	1	0		Speech disorder	Neurology	2	NA	B
pt11	2	1	NOT RELATED	Headache	Pain	2	NA	B
