# Supplementary material for: Carcinoembryonic antigen-expressing oncolytic measles virus derivative in recurrent glioblastoma: a phase 1 trial
Source: Nat Commun. 2024 Jan 12;15:493. doi: 10.1038/s41467-023-43076-7 (PMC10786937; doi:10.1038/s41467-023-43076-7)
Supplement: Supplementary file 7 — Source Data [file 41467_2023_43076_MOESM7_ESM.zip › Source data for Figure 2.csv]

timepoint	ama	arm	pt.num	group.vec
1	8	B	pt07	B1
2	8	B	pt07	B2
1	92.4	A	pt03	A1
2	91.4	A	pt03	A2
1	95.6	B	pt04	B1
2	NA	B	pt04	B2
1	2.5	B	pt13	B1
2	1.9	B	pt13	B2
1	137	A	pt08	A1
2	130	A	pt08	A2
1	2.2	B	pt09	B1
2	1.8	B	pt09	B2
1	122	A	pt06	A1
2	NA	A	pt06	A2
1	115	A	pt05	A1
2	100	A	pt05	A2
1	54.5	A	pt02	A1
2	45.1	A	pt02	A2
1	8	B	pt08	B1
2	8	B	pt08	B2
1	141	A	pt01	A1
2	132.9	A	pt01	A2
1	135	A	pt04	A1
2	148.4	A	pt04	A2
1	116	A	pt07	A1
2	86.9	A	pt07	A2
1	29.8	A	pt09	A1
2	32.7	A	pt09	A2
1	99.8	B	pt02	B1
2	94.9	B	pt02	B2
1	71.6	B	pt01	B1
2	63.5	B	pt01	B2
1	59.2	B	pt03	B1
2	NA	B	pt03	B2
1	37.5	B	pt05	B1
2	23.7	B	pt05	B2
1	1.7	B	pt06	B1
2	1.6	B	pt06	B2
1	8	B	pt10	B1
2	NA	B	pt10	B2
1	6	B	pt12	B1
2	5.9	B	pt12	B2
1	1.1	B	pt11	B1
2	2.2	B	pt11	B2
