# Supplementary material for: Carcinoembryonic antigen-expressing oncolytic measles virus derivative in recurrent glioblastoma: a phase 1 trial
Source: Nat Commun. 2024 Jan 12;15:493. doi: 10.1038/s41467-023-43076-7 (PMC10786937; doi:10.1038/s41467-023-43076-7)
Supplement: Supplementary file 7 — Source Data [file 41467_2023_43076_MOESM7_ESM.zip › Source data for Figure 4.csv]

pt.num	idh.status	mgmt.status	grade	arm
pt01	negative	negative	4	A
pt02	positive	NA	4	A
pt03	negative	negative	4	A
pt04	negative	negative	4	A
pt05	positive	negative	4	A
pt06	negative	positive	4	A
pt07	negative	indeterminate	4	A
pt08	negative	negative	4	A
pt09	negative	negative	4	A
pt01	negative	negative	4	B
pt02	negative	NA	4	B
pt03	negative	negative	4	B
pt04	negative	negative	3	B
pt05	negative	negative	4	B
pt06	negative	negative	4	B
pt07	negative	negative	4	B
pt08	negative	indeterminate	4	B
pt09	negative	negative	4	B
pt10	negative	negative	4	B
pt11	negative	negative	4	B
pt12	negative	negative	4	B
pt13	negative	negative	4	B
