# Supplementary material for: Carcinoembryonic antigen-expressing oncolytic measles virus derivative in recurrent glioblastoma: a phase 1 trial
Source: Nat Commun. 2024 Jan 12;15:493. doi: 10.1038/s41467-023-43076-7 (PMC10786937; doi:10.1038/s41467-023-43076-7)
Supplement: Supplementary file 7 — Source Data [file 41467_2023_43076_MOESM7_ESM.zip › Source data for Figure 4_Suppl Figure 11_Suppl Table 5.csv]

	Pt 1	Pt 2	Pt 3	Pt 4	Pt 5	Pt 6	Pt 7	Pt 8	Pt 9	Pt 10	Pt 11	Pt 12	Pt 13
CD46	784.86	932.84	1216.68	1038.95	881.65	1081.87	1111.62	1002.95	725.57	1776.05	235.75	546.59	937.63
Nectin-4	1	1.6	1	1.19	3.14	1	6.05	1	1.62	1.85	3.15	2.8	1
SLAM	101.82	50.65	244.28	94.8	97.03	273.23	178.52	31.5	97.13	174.76	81.08	137.87	57.5
