# Supplementary material for: Carcinoembryonic antigen-expressing oncolytic measles virus derivative in recurrent glioblastoma: a phase 1 trial
Source: Nat Commun. 2024 Jan 12;15:493. doi: 10.1038/s41467-023-43076-7 (PMC10786937; doi:10.1038/s41467-023-43076-7)
Supplement: Supplementary file 7 — Source Data [file 41467_2023_43076_MOESM7_ESM.zip › Source data for Figure 6.csv]

pt.num	days_surgd5	ppc123_cd8	ppc123_cd3	ppc123_cd20	ppc123_cd4	ppc123_kp68	count
pt07	-666	7.203	7.927	0.67	8.432	40.309	1
pt07	0	23.835	16.995	5.346	7.539	36.85	2
pt07	217	20.439	19.17	0.263	3.688	22.782	3
pt04	-532	2.521	1.989	0.462	5.14	22.625	1
pt04	0	2.558	3.007	0.284	2.088	40.596	2
pt04	119	8.839	10.102	0.395	7.638	34.233	3
pt13	-308	3.249	5.754	0.467	16.813	44.911	1
pt13	0	6.435	5.77	1.254	8.25	54.345	2
pt09	-665	2.263	1.443	0.231	2.162	18.065	1
pt09	-287	0.685	0.639	0.095	0.267	13.908	2
pt09	0	9.393	13.475	1.351	4.715	38.54	3
pt08	-2989	0.318	0.166	0.03	0.108	1.757	1
pt08	-594	0.561	0.81	0.173	1.814	7.806	2
pt08	0	1.087	1.26	0.148	1.034	14.89	3
pt02	0	2.876	2.622	0.18	4.071	26.846	1
pt01	-568	0.33	2.357	0.268	0.392	7.891	1
pt01	0	2.208	1.096	1.817	2.52	4.463	2
pt01	35	0.302	0.144	0.107	0.839	8.947	3
pt03	-419	0.421	1.346	0.112	0.359	22.248	1
pt03	0	2.746	3.069	0.046	1.35	25.324	2
pt05	-673	4.039	9.852	0.576	3.612	21.522	1
pt05	0	1.48	1.625	0.109	1.755	12.849	2
pt05	52	1.192	1.022	0.151	0.758	12.03	3
pt06	0	18.8	18.854	8.377	17.348	46.496	1
pt10	-552	3.041	7.887	0.217	4.135	17.696	1
pt10	0	1.828	2.217	0.088	1.901	24.687	2
pt12	-599	0.103	0.721	0.092	0.684	8.981	1
pt12	0	7.732	10.925	1.374	5.295	49.7	2
pt11	-391	0.075	0.854	0.043	0.135	1.207	1
pt11	0	5.952	6.094	0.255	8.293	42.511	2
pt11	241	3.371	3.462	0.498	2.981	18.311	3
