# Supplementary material for: Carcinoembryonic antigen-expressing oncolytic measles virus derivative in recurrent glioblastoma: a phase 1 trial
Source: Nat Commun. 2024 Jan 12;15:493. doi: 10.1038/s41467-023-43076-7 (PMC10786937; doi:10.1038/s41467-023-43076-7)
Supplement: Supplementary file 7 — Source Data [file 41467_2023_43076_MOESM7_ESM.zip › Source data for Figure 6_Suppl Figure 2 and 3 number 2.csv]

pt.num	arm	d5ppc123_cd3	d5ppc123_cd4	d5ppc123_cd8	d5ppc123_cd20	d5ppc123_cd4cd8	d5ppc123_kp68	preppc123_cd3	preppc123_cd4	preppc123_cd8	preppc123_cd20	preppc123_cd4cd8	preppc123_kp68	fchgpct_cd3	fchgpct_cd4	fchgpct_cd8	fchgpct_cd20	fchgpct_cd4cd8	fchgpct_kp68
pt07	B	16.995	7.539	23.835	5.346	31.37389	36.85	7.927	8.432	7.203	0.67	15.63541	40.309	2.1439538	0.8940641	3.3089597	7.9819857	2.0065921	0.9141802
pt04	B	3.007	2.088	2.558	0.284	4.64572	40.596	1.989	5.14	2.521	0.462	7.6611	22.625	1.5120582	0.4062353	1.0144406	0.6137861	0.6064038	1.7942834
pt13	B	5.77	8.25	6.435	1.254	14.68432	54.345	5.754	16.813	3.249	0.467	20.06104	44.911	1.0027861	0.4906766	1.9808345	2.6819528	0.731982	1.2100563
pt09	B	13.475	4.715	9.393	1.351	14.108558	38.54	1.041	1.214	1.474	0.163	2.688009	15.987	12.941442	3.8828853	6.3742983	8.293216	5.248702	2.4107677
pt08	B	1.26	1.034	1.087	0.148	2.1209	14.89	0.488	0.961	0.44	0.101	1.40025	4.781	2.5803901	1.0765175	2.4723649	1.4615882	1.5146581	3.1140874
pt02	B	2.622	4.071	2.876	0.18	6.94705	26.846	NA	NA	NA	NA	NA	NA	NA	NA	NA	NA	NA	NA
pt01	B	1.096	2.52	2.208	1.817	4.72778	4.463	2.357	0.392	0.33	0.268	0.72235	7.891	0.4648726	6.4221713	6.6910744	6.7857356	6.544999	0.5656258
pt03	B	3.069	1.35	2.746	0.046	4.09616	25.324	1.346	0.359	0.421	0.112	0.779542	22.248	2.2795718	3.7625034	6.5269845	0.4124578	5.2545726	1.1382461
pt05	B	1.625	1.755	1.48	0.109	3.23517	12.849	9.852	3.612	4.039	0.576	7.65074	21.522	0.1649356	0.4858991	0.3664713	0.1892643	0.4228571	0.5970151
pt06	B	18.854	17.348	18.8	8.377	36.1477	46.496	NA	NA	NA	NA	NA	NA	NA	NA	NA	NA	NA	NA
pt10	B	2.217	1.901	1.828	0.088	3.72911	24.687	7.887	4.135	3.041	0.217	7.17614	17.696	0.2811361	0.4596433	0.6012555	0.4039826	0.519654	1.3950305
pt12	B	10.925	5.295	7.732	1.374	13.02652	49.7	0.721	0.684	0.103	0.092	0.787176	8.981	15.141981	7.7417827	74.879523	15.002838	16.548421	5.5337521
pt11	B	6.094	8.293	5.952	0.255	14.2445	42.511	0.854	0.135	0.075	0.043	0.210154	1.207	7.1351398	61.539398	78.936605	5.9538785	67.781246	35.225512
