# Supplementary material for: Carcinoembryonic antigen-expressing oncolytic measles virus derivative in recurrent glioblastoma: a phase 1 trial
Source: Nat Commun. 2024 Jan 12;15:493. doi: 10.1038/s41467-023-43076-7 (PMC10786937; doi:10.1038/s41467-023-43076-7)
Supplement: Supplementary file 7 — Source Data [file 41467_2023_43076_MOESM7_ESM.zip › Source data for Figure 6_Suppl Figure 2 and 3.csv]

pt.num	stain_name	d5ppc	postppc123	preppc123	diffpct	fchgpct
pt07	cd3	16.995	19.17	7.927	9.068	2.144
pt07	cd4	7.539	3.688	8.432	-0.8933	0.8941
pt07	cd8	23.835	20.439	7.203	16.6318	3.309
pt07	cd4cd8	31.374	24.127	15.635	15.7385	2.0066
pt07	cd20	5.346	0.263	0.67	4.6765	7.982
pt07	kp68	36.85	22.782	40.309	-3.4593	0.9142
pt04	cd4	2.088	7.638	5.14	-3.0518	0.4062
pt04	cd8	2.558	8.839	2.521	0.0364	1.0144
pt04	cd4cd8	4.646	16.477	7.661	-3.0154	0.6064
pt04	cd3	3.007	10.102	1.989	1.0183	1.5121
pt04	kp68	40.596	34.233	22.625	17.9709	1.7943
pt04	cd20	0.284	0.395	0.462	-0.1785	0.6138
pt13	cd4	8.25	NA	16.813	-8.563	0.4907
pt13	cd8	6.435	NA	3.249	3.1863	1.9808
pt13	cd3	5.77	NA	5.754	0.016	1.0028
pt13	kp68	54.345	NA	44.911	9.4339	1.2101
pt13	cd4cd8	14.684	NA	20.061	-5.3767	0.732
pt13	cd20	1.254	NA	0.467	0.7863	2.682
pt09	cd4	4.715	NA	1.214	3.501	3.8829
pt09	cd3	13.475	NA	1.041	12.4333	12.9414
pt09	kp68	38.54	NA	15.987	22.5535	2.4108
pt09	cd8	9.393	NA	1.474	7.9195	6.3743
pt09	cd4cd8	14.109	NA	2.688	11.4205	5.2487
pt09	cd20	1.351	NA	0.163	1.1884	8.2932
pt08	cd3	1.26	NA	0.488	0.7714	2.5804
pt08	cd4	1.034	NA	0.961	0.0735	1.0765
pt08	cd8	1.087	NA	0.44	0.6471	2.4724
pt08	cd4cd8	2.121	NA	1.4	0.7207	1.5147
pt08	cd20	0.148	NA	0.101	0.0468	1.4616
pt08	kp68	14.89	NA	4.781	10.1084	3.1141
pt02	cd4	4.071	NA	NA	NA	NA
pt02	cd8	2.876	NA	NA	NA	NA
pt02	cd4cd8	6.947	NA	NA	NA	NA
pt02	cd3	2.622	NA	NA	NA	NA
pt02	kp68	26.846	NA	NA	NA	NA
pt02	cd20	0.18	NA	NA	NA	NA
pt01	cd4	2.52	0.839	0.392	2.1277	6.4222
pt01	cd8	2.208	0.302	0.33	1.8778	6.6911
pt01	cd3	1.096	0.144	2.357	-1.2611	0.4649
pt01	kp68	4.463	8.947	7.891	-3.4277	0.5656
pt01	cd4cd8	4.728	1.141	0.722	4.0054	6.545
pt01	cd20	1.817	0.107	0.268	1.5493	6.7857
pt03	cd4	1.35	NA	0.359	0.9912	3.7625
pt03	cd3	3.069	NA	1.346	1.7225	2.2796
pt03	kp68	25.324	NA	22.248	3.0757	1.1382
pt03	cd8	2.746	NA	0.421	2.3254	6.527
pt03	cd4cd8	4.096	NA	0.78	3.3166	5.2546
pt03	cd20	0.046	NA	0.112	-0.0657	0.4125
pt05	cd3	1.625	1.022	9.852	-8.2267	0.1649
pt05	cd4	1.755	0.758	3.612	-1.857	0.4859
pt05	cd8	1.48	1.192	4.039	-2.5586	0.3665
pt05	cd4cd8	3.235	1.95	7.651	-4.4156	0.4229
pt05	cd20	0.109	0.151	0.576	-0.4672	0.1893
pt05	kp68	12.849	12.03	21.522	-8.673	0.597
pt06	cd4	17.348	NA	NA	NA	NA
pt06	cd8	18.8	NA	NA	NA	NA
pt06	cd4cd8	36.148	NA	NA	NA	NA
pt06	cd3	18.854	NA	NA	NA	NA
pt06	kp68	46.496	NA	NA	NA	NA
pt06	cd20	8.377	NA	NA	NA	NA
pt10	cd4	1.901	NA	4.135	-2.2344	0.4596
pt10	cd8	1.828	NA	3.041	-1.2126	0.6013
pt10	cd3	2.217	NA	7.887	-5.6695	0.2811
pt10	kp68	24.687	NA	17.696	6.9905	1.395
pt10	cd4cd8	3.729	NA	7.176	-3.447	0.5197
pt10	cd20	0.088	NA	0.217	-0.1292	0.404
pt12	cd4	5.295	NA	0.684	4.6108	7.7418
pt12	cd3	10.925	NA	0.721	10.203	15.142
pt12	kp68	49.7	NA	8.981	40.7187	5.5338
pt12	cd8	7.732	NA	0.103	7.6285	74.8795
pt12	cd4cd8	13.027	NA	0.787	12.2393	16.5484
pt12	cd20	1.374	NA	0.092	1.2827	15.0028
pt11	cd3	6.094	3.462	0.854	5.24	7.1351
pt11	cd4	8.293	2.981	0.135	8.1579	61.5394
pt11	cd8	5.952	3.371	0.075	5.8764	78.9366
pt11	cd4cd8	14.245	6.351	0.21	14.0343	67.7812
pt11	cd20	0.255	0.498	0.043	0.212	5.9539
pt11	kp68	42.511	18.311	1.207	41.3037	35.2255
