# Supplementary material for: Carcinoembryonic antigen-expressing oncolytic measles virus derivative in recurrent glioblastoma: a phase 1 trial
Source: Nat Commun. 2024 Jan 12;15:493. doi: 10.1038/s41467-023-43076-7 (PMC10786937; doi:10.1038/s41467-023-43076-7)
Supplement: Supplementary file 7 — Source Data [file 41467_2023_43076_MOESM7_ESM.zip › Source data for Figure 6_Suppl Figure 3.csv]

pt.num	ppc123_kp68	ppc123_cd3	ppc123_cd4	ppc123_cd8	ppc123_cd20	preposttm	timenumb
pt07	36.85	16.995	7.539	23.835	5.346	Day 5 Post Treatment	1
pt07	22.782	19.17	3.688	20.439	0.263	Long-Term Post Treatment	2
pt07	40.309	7.927	8.432	7.203	0.67	Pre-Treatment	0
pt04	40.596	3.007	2.088	2.558	0.284	Day 5 Post Treatment	1
pt04	34.233	10.102	7.638	8.839	0.395	Long-Term Post Treatment	2
pt04	22.625	1.989	5.14	2.521	0.462	Pre-Treatment	0
pt13	54.345	5.77	8.25	6.435	1.254	Day 5 Post Treatment	1
pt13	NA	NA	NA	NA	NA	Long-Term Post Treatment	2
pt13	44.911	5.754	16.813	3.249	0.467	Pre-Treatment	0
pt09	38.54	13.475	4.715	9.393	1.351	Day 5 Post Treatment	1
pt09	NA	NA	NA	NA	NA	Long-Term Post Treatment	2
pt09	15.987	1.041	1.214	1.474	0.163	Pre-Treatment	0
pt08	14.89	1.26	1.034	1.087	0.148	Day 5 Post Treatment	1
pt08	NA	NA	NA	NA	NA	Long-Term Post Treatment	2
pt08	4.781	0.488	0.961	0.44	0.101	Pre-Treatment	0
pt02	26.846	2.622	4.071	2.876	0.18	Day 5 Post Treatment	1
pt02	NA	NA	NA	NA	NA	Long-Term Post Treatment	2
pt02	NA	NA	NA	NA	NA	Pre-Treatment	0
pt01	4.463	1.096	2.52	2.208	1.817	Day 5 Post Treatment	1
pt01	8.947	0.144	0.839	0.302	0.107	Long-Term Post Treatment	2
pt01	7.891	2.357	0.392	0.33	0.268	Pre-Treatment	0
pt03	25.324	3.069	1.35	2.746	0.046	Day 5 Post Treatment	1
pt03	NA	NA	NA	NA	NA	Long-Term Post Treatment	2
pt03	22.248	1.346	0.359	0.421	0.112	Pre-Treatment	0
pt05	12.849	1.625	1.755	1.48	0.109	Day 5 Post Treatment	1
pt05	12.03	1.022	0.758	1.192	0.151	Long-Term Post Treatment	2
pt05	21.522	9.852	3.612	4.039	0.576	Pre-Treatment	0
pt06	46.496	18.854	17.348	18.8	8.377	Day 5 Post Treatment	1
pt06	NA	NA	NA	NA	NA	Long-Term Post Treatment	2
pt06	NA	NA	NA	NA	NA	Pre-Treatment	0
pt10	24.687	2.217	1.901	1.828	0.088	Day 5 Post Treatment	1
pt10	NA	NA	NA	NA	NA	Long-Term Post Treatment	2
pt10	17.696	7.887	4.135	3.041	0.217	Pre-Treatment	0
pt12	49.7	10.925	5.295	7.732	1.374	Day 5 Post Treatment	1
pt12	NA	NA	NA	NA	NA	Long-Term Post Treatment	2
pt12	8.981	0.721	0.684	0.103	0.092	Pre-Treatment	0
pt11	42.511	6.094	8.293	5.952	0.255	Day 5 Post Treatment	1
pt11	18.311	3.462	2.981	3.371	0.498	Long-Term Post Treatment	2
pt11	1.207	0.854	0.135	0.075	0.043	Pre-Treatment	0
