# Supplementary material for: Carcinoembryonic antigen-expressing oncolytic measles virus derivative in recurrent glioblastoma: a phase 1 trial
Source: Nat Commun. 2024 Jan 12;15:493. doi: 10.1038/s41467-023-43076-7 (PMC10786937; doi:10.1038/s41467-023-43076-7)
Supplement: Supplementary file 7 — Source Data [file 41467_2023_43076_MOESM7_ESM.zip › Source data for Figure 7_Suppl Figure 2 and 4_Suppl Table 4-5.csv]

pt.num	arm	pg_stat	pg_time	fu_stat	fu_time	pfs_stat	pfs_time	steroid0	os.vec	os.stat	pfs.vec	pfs.stat	dose.level
pt07	B	PROGRESSION	188	Dead	473	2	188	No	473	1	188	1	10^7
pt03	A	NO PROGRESSION	97	Dead	123	2	123	Yes	123	1	123	1	10^5
pt04	B	PROGRESSION	118	Dead	743	2	118	Yes	743	1	118	1	10^7
pt13	B	NO PROGRESSION	446	Dead	544	2	544	Yes	544	1	544	1	10^7
pt08	A	PROGRESSION	92	Dead	120	2	92	Yes	120	1	92	1	10^7
pt09	B	PROGRESSION	56	Dead	131	2	56	Yes	131	1	56	1	10^7
pt06	A	PROGRESSION	111	Dead	649	2	111	No	649	1	111	1	10^6
pt05	A	PROGRESSION	91	Dead	657	2	91	No	657	1	91	1	10^6
pt02	A	PROGRESSION	200	Dead	1171	2	200	No	1171	1	200	1	10^5
pt08	B	PROGRESSION	151	Dead	446	2	151	Yes	446	1	151	1	10^7
pt01	A	PROGRESSION	215	Dead	323	2	215	Yes	323	1	215	1	10^5
pt04	A	PROGRESSION	42	Dead	133	2	42	Yes	133	1	42	1	10^6
pt07	A	PROGRESSION	87	Dead	359	2	87	No	359	1	87	1	10^7
pt09	A	PROGRESSION	91	Dead	594	2	91	Yes	594	1	91	1	10^7
pt02	B	NO PROGRESSION	176	Dead	195	2	195	No	195	1	195	1	10^6
pt01	B	PROGRESSION	40	Dead	89	2	40	No	89	1	40	1	10^6
pt03	B	NO PROGRESSION	31	Dead	71	2	71	Yes	71	1	71	1	10^6
pt05	B	PROGRESSION	53	Dead	65	2	53	Yes	65	1	53	1	10^7
pt06	B	PROGRESSION	102	Dead	443	2	102	No	443	1	102	1	10^7
pt10	B	PROGRESSION	91	Dead	388	2	91	Yes	388	1	91	1	10^7
pt12	B	PROGRESSION	104	Dead	348	2	104	No	348	1	104	1	10^7
pt11	B	PROGRESSION	112	Dead	343	2	112	No	343	1	112	1	10^7
