# Supplementary material for: Carcinoembryonic antigen-expressing oncolytic measles virus derivative in recurrent glioblastoma: a phase 1 trial
Source: Nat Commun. 2024 Jan 12;15:493. doi: 10.1038/s41467-023-43076-7 (PMC10786937; doi:10.1038/s41467-023-43076-7)
Supplement: Supplementary file 7 — Source Data [file 41467_2023_43076_MOESM7_ESM.zip › Source data for Figures 3 and 6_Suppl Figure 2-3-10_Suppl Table 4.csv]

pt.num	dlda.score.22.genes	dlda.score.top06.genes	dlda.score.top12.genes	vir.info
pt01	-285.3528239	-174.9448532	-197.3766237	60000000
pt02	-140.6642059	-100.2041221	-93.07774079	NA
pt03	-148.1921942	-57.88048979	-60.68764351	38000
pt04	18.69100231	98.22253076	84.56452185	41000
pt05	-90.67832803	-45.58399252	-34.51871031	130000
pt06	97.90952894	112.6263863	143.5853199	170000
pt07	-229.2638526	-106.9657697	-126.8881869	1300
pt08	-266.5640124	-184.9266919	-194.7429199	6800000
pt09	-9.24635695	45.43855115	55.12473032	12000
pt10	248.1930171	207.4038341	284.4861865	0
pt11	-6.200752172	NA	NA	2616
pt12	-264.2634624	NA	NA	1600
pt13	77.72296872	NA	NA	6400
