# Supplementary material for: Carcinoembryonic antigen-expressing oncolytic measles virus derivative in recurrent glioblastoma: a phase 1 trial
Source: Nat Commun. 2024 Jan 12;15:493. doi: 10.1038/s41467-023-43076-7 (PMC10786937; doi:10.1038/s41467-023-43076-7)
Supplement: Supplementary file 7 — Source Data [file 41467_2023_43076_MOESM7_ESM.zip › Source data for Suppl Figure 9.csv]

pt.num	timepoint	arm	cea	time.from.start
pt01	1	A	0.4	-7
pt01	2	A	0.7	26
pt02	1	A	1.1	-4
pt02	2	A	1	23
pt03	1	A	1.9	-9
pt03	2	A	2.7	19
pt04	1	A	1.9	-12
pt04	2	A	1.1	34
pt05	1	A	0.5	-2
pt05	2	A	0.8	28
pt06	1	A	1.1	-21
pt06	2	A	0.9	31
pt07	1	A	0.8	-4
pt07	2	A	0.8	28
pt08	1	A	0.5	-4
pt08	2	A	0.6	27
pt09	1	A	1	-4
pt09	2	A	1.4	27
pt01	1	B	2.1	-2
pt01	2	B	2.3	32
pt02	1	B	1.3	-2
pt02	2	B	1.5	33
pt03	1	B	2.9	-2
pt03	2	B	2	8
pt04	1	B	1.9	-3
pt04	2	B	2	18
pt05	1	B	1.8	-4
pt05	2	B	2.1	31
pt06	1	B	2.3	-3
pt06	2	B	2.2	31
pt07	1	B	1	-9
pt07	2	B	1.5	20
pt08	1	B	0.6	-1
pt08	2	B	0.6	32
pt09	1	B	0.3	-1
pt09	2	B	0.5	31
pt10	1	B	1.1	-1
pt10	2	B	1	18
pt11	1	B	1.1	-16
pt11	2	B	1.2	32
pt12	1	B	0.7	-4
pt12	2	B	0.6	35
pt13	1	B	1.4	-7
pt13	2	B	3	32
